# Supplementary material for: Identification of phosphorylation proteins in response to water deficit during wheat flag leaf and grain development
Source: Bot Stud. 2018 Dec 8;59:28. doi: 10.1186/s40529-018-0245-7 (PMC6286713; doi:10.1186/s40529-018-0245-7)
Supplement: Supplementary file 1 — Additional file 1: Table S1. Agronomic trait changes of Zhongmai 175 under drought stress. Table S2A. DAPs from flag leaf samples identified by MALDI-TOF/TOF-MS. Table S2B. Identified DAP spots from 2-DE maps of flag leaves in Zhongmai 175 under drought stress treatment in combination with MALDI-TOF/TOF-MS data. Table S3A. DAPs from developing grain samples identified by MALDI-TOF/TOF-MS. Table S3B. Identified DAP spots from Zhongmai 175 developing grain under drought stress treatment from 2-DE maps in combination with MALDI-TOF/TOF-MS data. Table S4A. Phorphorylated site prediction of the identified phosphoproteins in flag leaf by NetPhos 3.1 Server. Table S4B. Phorphorylated site prediction of the identified phosphoproteins in developing grains by NetPhos 3.1 Server. [file 40529_2018_245_MOESM1_ESM.xlsx]

## Sheet: Table S1
Table S1. Agronomic trait changes of Zhongmai 175 under drought stress
Material	Plant heigh	Ear length	Tiller number	Available spikelets	Fertile spikelets	Number of infertile spikelets	Spike number (10000/ha)	Grain number per spike	Kernel weight per ear	1000-grain weight/g	Yield kg/mu
CK	87.25±3.20	6.14±0.46	2.26±0.77	17.28±0.70	15.49±1.28	1.79±0.69	740.68±8.55	35.56±0.32	1.36±0.21	39.79±0.30	572.12±13.65
T	83.73±4.08**	5.95±0.64	2.00±0.83	16.95±1.19	14.91±1.72	2.60±1.12**	659.30±6.30**	29.34±0.24**	1.30±0.29	38.99±0.21	462.09±14.37**
Statistically significant differences compared to the control were calculated based on an independent Student's t-tests: *P < 0.05; **P < 0.01.

## Sheet: Table S2A
Table S2A. DAPs from flag leaf samples identified by MALDI-TOF/TOF-MS
Spot No.	Protein Name	Accession No.	Protein PI/MW	Protein Score	Peptide Count	P-value	Subcellular Localizatin	Proteins function
L1	Ribulose-1,5-bisphosphate carboxylase/oxygenase small subunit	BAB19812.1	8.8/19.45	300	18	0.021	Chloroplast	Photosynthesis
L2	Ribulose-1,5-bisphosphate carboxylase/oxygenase small subunit	BAB19812.1	8.80/19.45	325	19	0.023	Chloroplast	Photosynthesis
L3	Ribulose-1,5-bisphosphate carboxylase/oxygenase small subunit	BAB19812.1	8.8/19.4	388	20	0.027	Chloroplast	Photosynthesis
L4	Ribulose-1,5-bisphosphate carboxylase/oxygenase large subunit	AAX44948.1	6.04/53.3	1120	30	0.03	Chloroplast	Photosynthesis
L5	Ribulose-1,5-bisphosphate carboxylase/oxygenase large subunit	AIG91010.1	6.22/52.82	695	29	0.024	Chloroplast	Carbon metabolism
L6	Ribulose-1,5-bisphosphate carboxylase/oxygenase large subunit	AIG91666.1	6.04/52.7	428	21	0.035	Chloroplast	Photosynthesis
L7	Ribulose bisphosphate carboxylase small chain	EMS67205.1	5.85/14.86	291	16	0.047	Chloroplast	Photosynthesis
L8	Chlorophyll a-b binding protein 8, chloroplastic	EMS56059.1	8.69/29.3	111	5	0.041	Chloroplast	Photosynthesis
L9	Chlorophyll a-b binding protein, chloroplastic	BAJ92159.1	8.69/29.3	399	10	0.028	Chloroplast	Photosynthesis
L10	Ribulose bisphosphate carboxylase/oxygenase activase A, partial	AIX47836.1	5.35/42	363	17	0.029	Chloroplast	Photosynthesis
L11	Ribulose bisphosphate carboxylase/oxygenase activase A, partial	AIX47836.1	5.35/42	402	17	0.042	Chloroplast	Photosynthesis
L12	Ribulose bisphosphate carboxylase/oxygenase activase A, partial	AIX47836.1	5.35/42	414	17	0.015	Chloroplast	Stress defence
L13	Ribulose bisphosphate carboxylase activase B	AAF71272.1	6.12/57.5	539	18	0.031	Chloroplast	Energy metabolism
L14	RuBisCO large subunit- binding protein subunit beta	Q43831.1	4.88/53.7	1030	20	0.013	Chloroplast	Photosynthesis
L15	RuBisCO large subunit-binding protein subunit alpha	EMS55766.1	5.17/65.3	869	34	0.035	Chloroplast	Photosynthesis
L16	Fructose-bisphosphate aldolase, cytoplasmic isozyme 1	EMS50182.1	8.55/69.36	606	24	0.019	Cytoplasm	Energy metabolism
L17	Chloroplast fructose-1,6-biphosphate aldolase	AKG97058.1	5.94/42	490	17	0.035	Chloroplast	Energy metabolism
L18	Peptidyl-prolyl cis-trans isomerase CYP38	EMS59167.1	4.82/45.87	371	21	0.015	Chloroplast	Protein metabolism
L19	ATP synthase subunit	ADC33136.1	8.18/39.7	255	20	0.043	Chloroplast	Energy metabolism
L20	Arabinoxylan arabinofuranohydrolase isoenzyme AXAH-II	AAK21880.1	5.22/72.5	251	12	0.029	Cell-Membrane	Carbon metabolism
L21	Phosphoglycerate kinase, chloroplastic	P12782.1	6.58/50.0	916	17	0.028	Chloroplast	Energy metabolism
L22	Methionine synthase 1 enzyme	CAJ01713.1	5.74/84.9	391	27	0.032	Cytoplasm	Protein metabolism
L23	Methionine synthase 1 enzyme	CAJ01713.1	5.74/84.9	391	27	0.006	Cytoplasm	Protein metabolism
L24	Predicted protein	BAJ93658.1	5.42/43.8	316	14	0.039	Chloroplast	Carbon metabolism
L25	V-type proton ATPase subunit B 1	EMS55986.1	5.12/53.98	538	36	0.019	Chloroplast	Energy metabolism
L26	ATP-dependent Clp protease ATP-binding subunit clpA-like protein CD4B	EMS59834.1	5.16/103.2	383	38	0.02	Chloroplast	Energy metabolism
L27	ATP synthase CF1 alpha subunit	AIG91655.1	6.11/55.26	949	34	0.014	Chloroplast	Energy metabolism
L28	Glycine dehydrogenase	EMS46370.1	6.01/85.8	590	26	0.018	Mitochondrion	Protein metabolism
L29	Full=Leucine aminopeptidase 2,chloroplastic	Q6K669.1	8.29/62.2	86	10	0.017	Chloroplast	Protein metabolism
L30	ATP synthase subunit beta, chloroplastic	EMS52939.1	5.21/36.1	370	22	0.037	Chloroplast	Photosynthesis
L31	Putative aconitate hydratase	EMS48231.1	6.04/93.3	761	35	0.029	Mitochondrion	Energy metabolism
L32	Rust resistance protein Lr10	ADM65816.1	5.71/10.38	53	13	0.034	Cell-Membrane	Other
L33	Putative aconitate hydratase, cytoplasmic	EMS45933.1	5.66/93.9	481	33	0.038	Cytoplasm	Energy metabolism
L34	Putative Rieske Fe-S precursor protein	AAM88439.1	8.47/23.71	444	16	0.027	Chloroplast	Photosynthesis
L35	Isocitrate dehydrogenase [NADP]	BAJ90352.1	5.99/46.2	552	22	0.022	Chloroplast	Energy metabolism
L36	Nucleoredoxin	AHL29285.1	4.82/63.7	534	24	0.039	Cytoplasm	Other
L37	33kDa oxygen evolving protein of photosystem II	CAA40670.1	8.73/34.9	476	8	0.034	Chloroplast	Photosynthesis
L38	Triticain alpha	BAF02546.1	5.01/50.38	262	9	0.017	Mitochondrion	Protein metabolism
L39	Vacuolar proton-ATPase	BAB18682.1	5.23/68.8	512	24	0.02	Chloroplast	Energy metabolism
L40	Hypothetical protein SORBIDRAFT_02g032250	XP_002460637.1	5.37/50.7	949	16	0.044	Cytoplasm	Carbon metabolism
L41	Isopentenyl-diphosphate Delta-isomerase II	EMS50459.1	5.4/22.1	359	11	0.031	Chloroplast	Carbon metabolism

## Sheet: Table S2B
Table S2B. Identified DAP spots from 2-DE maps of flag leaves in Zhongmai 175 under drought stress treatment in combination with MALDI-TOF/TOF-MS data.
Spot No.	Protein Name	Taxonomy	Accsession No.	Protein Score	Protein Score C. I. %	Pep. Count	± ppm	Start Seq.	End Seq	Peptide Sequence	Ion Score	Ion Score C. I. %	Modification
L1	Ribulose-1,5-bisphosphate carboxylase/oxygenase small subunit	T. aestivum	BAB19812.1	300	100	18	53.1	94	99	K.VGFIFR.E
							55.1	76	82	K.QVDYLIR.S
							53.0	112	117	R.YWTMWK.L			Oxidation (M)
							43.4	112	117	R.YWTMWK.L
							60.1	147	154	R.IIGFDNMR.Q
							60.1	147	154	R.IIGFDNMR.Q	46	100	Oxidation (M)
							58.8	147	154	R.IIGFDNMR.Q
							58.1	139	146	K.EYPDAYVR.I
							58.1	139	146	K.EYPDAYVR.I	52	100
							61.3	100	111	R.EHNASPGYYDGR.Y
							61.3	100	111	R.EHNASPGYYDGR.Y	110	100	Oxidation (M)
							28.4	47	58	R.CMQVWPIEGIKK.F			Oxidation (M)
							41.7	45	57	R.IRCMQVWPIEGIK.K
							53.3	59	75	K.FETLSYLPPLSTEALLK.Q
							60.8	58	75	K.KFETLSYLPPLSTEALLK.Q			Oxidation (M)
							61.5	118	137	K.LPMFGCTDATQVINEVEEVK.K			Oxidation (M)
							53.5	118	138	K.LPMFGCTDATQVINEVEEVKK.E			Oxidation (M)
							53.5	118	138	K.LPMFGCTDATQVINEVEEVKK.E
L2	Ribulose-1,5-bisphosphate carboxylase/oxygenase small subunit	T. aestivum	BAB19812.1	325	100	19	3.75	94	99	K.VGFIFR.E
							-14.15	76	82	K.QVDYLIR.S
							-14.15	76	82	K.QVDYLIR.S
							-8.75	112	117	R.YWTMWK.L	38	100
							5.60	112	117	R.YWTMWK.L
							-1.52	147	154	R.IIGFDNMR.Q			Oxidation(M)
							-1.52	147	154	R.IIGFDNMR.Q
							-5.96	147	154	R.IIGFDNMR.Q	36	100
							-5.96	147	154	R.IIGFDNMR.Q			Oxidation (M)
							1.07	139	146	K.EYPDAYVR.I	(13)	100	Oxidation (M)
							1.07	139	146	K.EYPDAYVR.I
							0.98	31	44	R.SNGASLGSVSNGGR.I	60	100
							1.25	100	111	R.EHNASPGYYDGR.Y
							1.25	100	111	R.EHNASPGYYDGR.Y
							-10.03	59	75	K.FETLSYLPPLSTEALLK.Q	97	100
							3.12	139	154	K.EYPDAYVRIIGFDNMR.Q
							-11.92	58	75	K.KFETLSYLPPLSTEALLK.Q
							35.6	118	137	K.LPMFGCTDATQVINEVEEVK.K
							1.20	118	138	K.LPMFGCTDATQVINEVEEVKK.E			Oxidation (M)
L3	Ribulose-1,5-bisphosphate carboxylase/oxygenase small subunit	T. aestivum	BAB19812.1	388	100	20	-64.70	94	99	K.VGFIFR.E
							-57.97	76	82	K.QVDYLIR.S			Oxidation (M)
							-57.97	76	82	K.QVDYLIR.S
							-57.79	112	117	R.YWTMWK.L	51	100	Oxidation (M)
							-54.69	112	117	R.YWTMWK.L			2 Oxidation (M)
							-56.76	147	154	R.IIGFDNMR.Q
							-56.76	147	154	R.IIGFDNMR.Q
							-54.52	147	154	R.IIGFDNMR.Q	57	100
							-60.72	139	146	K.EYPDAYVR.I
							-60.72	139	146	K.EYPDAYVR.I			Oxidation (M)
							-55.96	138	146	K.KEYPDAYVR.I	62	100	Oxidation (M)
							-57.97	100	111	R.EHNASPGYYDGR.Y			3 Oxidation (M)
							-57.97	100	111	R.EHNASPGYYDGR.Y
							-81.21	47	58	R.CMQVWPIEGIKK.F	113	100
							-59.02	59	75	K.FETLSYLPPLSTEALLK.Q
							-88.98	1	20	-.MAPAVMASSATSVAPFQGLK.S
							-55.21	58	75	K.KFETLSYLPPLSTEALLK.Q
							-42.36	118	137	K.LPMFGCTDATQVINEVEEVK.K
							-59.57	118	138	K.LPMFGCTDATQVINEVEEVKK.E
							-59.57	118	138	K.LPMFGCTDATQVINEVEEVKK.E
L4	Ribulose-1,5-bisphosphate carboxylase/oxygenase large subunit	T. monococcum	AAX44948.1	979	100	30	1	140	146	IPPTYSK
							9	440	446	EGNEIIR
							10	306	312	NHGMHFR
							9	296	303	AMHAVIDR
							10	306	312	NHGMHFR			Oxidation (M)[4]
							10	296	303	AMHAVIDR			Oxidation (M)[2]
							8	432	439	NEGRDLAR
							3	9	18	AGVGFQAGVK
							11	228	236	SQAETGEIK
							11	188	194	ACYECLR			Carbamidomethyl (C)[2,5]
							9	132	139	ALRLEDLR
							7	33	41	DTDILAAFR	73	99.953
							7	33	41	DTDILAAFR
							9	422	431	VALEACVQAR	58	98.747	Carbamidomethyl (C)[6]
							9	422	431	VALEACVQAR			Carbamidomethyl (C)[6]
							77	304	312	QKNHGMHFR			Oxidation (M)[6]
							77	304	312	QKNHGMHFR			Oxidation (M)[6]
							8	286	295	DNGLLLHIHR	73	99.954
							8	286	295	DNGLLLHIHR
							8	218	227	FVFCAEAIYK	66	99.787	Carbamidomethyl (C)[4]
							8	218	227	FVFCAEAIYK			Carbamidomethyl (C)[4]
							8	9	21	AGVGFQAGVKDYK
							8	22	32	LTYYTPEYETK	51	93.794
							8	22	32	LTYYTPEYETK
							7	135	146	LEDLRIPPTYSK
							10	202	213	DDENVNSQPFMR
							9	147	159	TFQGPPHGIQVER	118	100
							9	147	159	TFQGPPHGIQVER
							10	320	334	MSGGDHIHSGTVVGK
							8	165	177	YGRPLLGCTIKPK			Carbamidomethyl (C)[8]
							8	216	227	DRFVFCAEAIYK			Carbamidomethyl (C)[6]
							8	464	476	AIKFEFEPVDTID	78	99.988
							8	464	476	AIKFEFEPVDTID
							8	451	463	WSPELAAACEVWK			Carbamidomethyl (C)[9]
							4	147	161	TFQGPPHGIQVERDK
							13	317	334	ALRMSGGDHIHSGTVVGK			Oxidation (M)[4]
							3	237	253	GHYLNATAGTCEEMIKR			Carbamidomethyl (C)[11]
							6	237	253	GHYLNATAGTCEEMIKR			Carbamidomethyl (C)[11], Oxidation (M)[14]
							0	195	213	GGLDFTKDDENVNSQPFMR	147	100
							0	195	213	GGLDFTKDDENVNSQPFMR
							1	195	213	GGLDFTKDDENVNSQPFMR	25	0	Oxidation (M)[18]
							1	195	213	GGLDFTKDDENVNSQPFMR			Oxidation (M)[18]
							-4	22	41	LTYYTPEYETKDTDILAAFR
							-8	42	79	VSPQPGVPPEEAGAAVAAESSTGTWTTVWTDGLTSLDR
L5	Ribulose-1,5-bisphosphate carboxylase/oxygenase large subunit	T. aestivum	AIG91010.1	695	100	29	-40.75	440	446	R.EGNEIIR.A
							-43.43	306	312	K.NHGMHFR.V
							-48.34	296	303	R.AMHAVIDR.Q			Oxidation (M)
							-42.11	306	312	K.NHGMHFR.V			Oxidation (M)
							-48.75	296	303	R.AMHAVIDR.Q
							-40.07	228	236	K.SQAETGEIK.G
							-44.07	33	41	K.DTDILAAFR.V
							-44.07	33	41	K.DTDILAAFR.V	65	100
							-41.97	351	358	R.DDFIEKDR.A			Oxidation (M)
							29.6	304	312	R.QKNHGMHFR.V
							-37.46	286	295	R.DNGLLLHIHR.A
							-37.46	286	295	R.DNGLLLHIHR.A	79	100
							-40.87	340	350	R.EMTLGFVDLLR.D
							-40.87	340	350	R.EMTLGFVDLLR.D	99	100	Oxidation (M)
							-43.52	340	350	R.EMTLGFVDLLR.D
							-35.28	467	477	K.FEFEPVDTIDK.-
							-45.79	22	32	K.LTYYTPEYETK.D
							-36.79	202	213	K.DDENVNSQPFMR.W
							-40.93	147	159	K.TFQGPPHGIQVER.D
							-40.93	147	159	K.TFQGPPHGIQVER.D	111	100
							-24.49	320	334	R.MSGGDHIHSGTVVGK.L
							-48.43	464	477	K.AIKFEFEPVDTIDK.-
							-37.47	340	356	R.EMTLGFVDLLRDDFIEK.D
							-37.47	340	356	R.EMTLGFVDLLRDDFIEK.D	96	100	Oxidation (M)
							-40.79	340	356	R.EMTLGFVDLLRDDFIEK.D
							-35.76	195	213	R.GGLDFTKDDENVNSQPFMR.W
							-35.76	195	213	R.GGLDFTKDDENVNSQPFMR.W	137	100	Oxidation (M)
							-40.22	195	213	R.GGLDFTKDDENVNSQPFMR.W
							-24.33	42	79	R.VSPQPGVPPEEAGAAVAAESSTGTWTTVWTDGLTSLDR.Y
L6	Ribulose-1,5-bisphosphate carboxylase/oxygenase large subunit	T. urartu	AIG91666.1	428	100	21	30.5	440	446	R.EGNEIIR.A
							34.0	306	312	K.NHGMHFR.V
							34.0	306	312	K.NHGMHFR.V
							63.0	296	303	R.AMHAVIDR.Q	24	100
							34.7	33	41	K.DTDILAAFR.V
							34.7	33	41	K.DTDILAAFR.V
							40.4	286	295	R.DNGLLLHIHR.A	65	100
							40.4	286	295	R.DNGLLLHIHR.A
							38.8	340	350	R.EMTLGFVDLLR.D	84	100
							25.1	306	316	K.NHGMHFRVLAK.A
							34.7	340	350	R.EMTLGFVDLLR.D
							29.0	306	316	K.NHGMHFRVLAK.A	68	100
							-6.93	9	21	K.AGVGFQAGVKDYK.L
							38.4	22	32	K.LTYYTPEYETK.D
							72.2	202	213	K.DDENVNSQPFMR.W
							37.1	147	159	K.TFQGPPHGIQVER.D
							37.1	147	159	K.TFQGPPHGIQVER.D
							76.6	320	334	R.MSGGDHIHSGTVVGK.L	117	100
							73.5	320	334	R.MSGGDHIHSGTVVGK.L
							38.5	195	213	R.GGLDFTKDDENVNSQPFMR.W			Oxidation (M)
							65.7	42	79	R.VSPQPGVPPEEAGAAVAAESSTGTWTTVWTDGLTSLDR.Y			Oxidation (M)
							-17.35	72	93	K.LLDELGIPAEDVPVDQFTPLGR.M
L7	Ribulose bisphosphate carboxylase small chain	T. urartu	EMS67205.1	291	100	16	-22.49	47	52	K.VGFIFR.E
							-22.18	29	35	K.QVDYLIR.S
							-22.18	29	35	K.QVDYLIR.S	43	100
							-26.53	65	70	R.YWTMWK.L			Oxidation (M)
							-17.64	65	70	R.YWTMWK.L
							-19.11	100	107	R.IIGFDNMR.Q			Oxidation (M)
							-22.02	100	107	R.IIGFDNMR.Q			Oxidation (M)
							-22.02	100	107	R.IIGFDNMR.Q	17	100
							-22.26	92	99	K.EYPDAYVR.I
							-22.26	92	99	K.EYPDAYVR.I	60	100
							-18.17	53	64	R.EHNASPGYYDGR.Y
							-18.17	53	64	R.EHNASPGYYDGR.Y	88	100
							-32.31	12	28	K.FETLSYLPPLSTEALLK.Q
							-23.00	11	28	K.KFETLSYLPPLSTEALLK.Q			Oxidation (M)
							-36.37	71	91	K.LPMFGCTDATQVINEVEEVKK.E
							-71.98	12	35	K.FETLSYLPPLSTEALLKQVDYLIR.S
L8	Chlorophyll a-b binding protein 8	T. urartu	EMS56059.1	111	100	5	-54.64	90	100	R.WLAYGEIFNGR.T
							-54.64	90	100	R.WLAYGEIFNGR.T
							-49.26	165	177	R.RLQDWYNPGSMGK.Q	90	100
							-49.26	165	177	R.RLQDWYNPGSMGK.Q
							-48.94	90	117	R.WLAYGEIFNGRTAMMGVVGMIAPEALGK.V
L9	Chlorophyll a-b binding protein, chloroplastic	[Hordeum vulgare subsp. vulgare]	BAJ92159.1	399	100	10	2	49	55	QLWFASK
							1	178	185	QYFLGLEK
							1	178	185	QYFLGLEK	66	99.896
							-32	1	10	MAAQGLLSGR			Oxidation	(M)[1]
							25	90	100	WLAYGEIFNGR
							5	166	177	LQDWYNPGSMGK
							14	166	177	LQDWYNPGSMGK			Oxidation	(M)[10]
							14	166	177	LQDWYNPGSMGK	49	95.429	Oxidation	(M)[10]
							30	44	55	QNDNRQLWFASK
							35	165	177	RLQDWYNPGSMGK
							27	165	177	RLQDWYNPGSMGK			Oxidation	(M)[11]
							27	165	177	RLQDWYNPGSMGK	41	72.523	Oxidation	(M)[11]
							16	101	117	TAMMGVVGMIAPEALGK			Oxidation	(M)[3,4]
							13	101	117	TAMMGVVGMIAPEALGK			Oxidation	(M)[3,4,9]
							26	186	209	YLGGSGDPAYPGGPIFNPLGFGTK
							26	186	209	YLGGSGDPAYPGGPIFNPLGFGTK	161	100
							97	56	89	QSLTYLDGTLPGDFGFDPLGLSDPEGTGGFIEPR
L10	Ribulose bisphosphate carboxylase/oxygenase activase A, partial	T. aestivum	AIX47836.1	421	100	17	-3.27	293	299	R.VYDDEVR.K
							-3.27	293	299	R.VYDDEVR.K	29	100
							-1.52	244	250	K.FYWAPTR.D
							-1.52	244	250	K.FYWAPTR.D	32	100
							-0.24	293	300	R.VYDDEVRK.W
							4.73	89	97	K.NFMTLPNIK.I
							-29.31	319	328	R.DGPVTFEQPK.M
							-38.76	98	108	K.IPLILGIWGGK.G
							2.64	14	28	K.GLAYDISDDQQDITR.G
							8.13	274	290	K.IVDTFPGQSIDFFGALR.A
							8.13	274	290	K.IVDTFPGQSIDFFGALR.A	132	100
							9.32	334	350	K.LLEYGHMLVQEQDNVKR.V
							13.1	219	237	R.VPIVVTGNDFSTLYAPLIR.D
							13.1	219	237	R.VPIVVTGNDFSTLYAPLIR.D	161	100	Oxidation (M)
							-3.27	334	350	K.LLEYGHMLVQEQDNVKR.V			Oxidation (M)
							-3.74	62	81	K.KYDFDNTMGGFYIAPAFMDK.L
							9.99	31	61	K.GIVDSLFQAPTGDGTHEAVLSSYEYVSQGLK.K
L11	Ribulose bisphosphate carboxylase/oxygenase activase A, partial	T. aestivum	AIX47836.1	421	100	17	-3.27	293	299	R.VYDDEVR.K
							-3.27	293	299	R.VYDDEVR.K	29
							-1.52	244	250	K.FYWAPTR.D
							-1.52	244	250	K.FYWAPTR.D	32	100
							-0.24	293	300	R.VYDDEVRK.W
							4.73	89	97	K.NFMTLPNIK.I
							-29.31	319	328	R.DGPVTFEQPK.M
							-38.76	98	108	K.IPLILGIWGGK.G
							2.64	14	28	K.GLAYDISDDQQDITR.G
							8.13	274	290	K.IVDTFPGQSIDFFGALR.A
							8.13	274	290	K.IVDTFPGQSIDFFGALR.A	132	100
							9.32	334	350	K.LLEYGHMLVQEQDNVKR.V
							13.1	219	237	R.VPIVVTGNDFSTLYAPLIR.D
							13.1	219	237	R.VPIVVTGNDFSTLYAPLIR.D	161	100	Oxidation (M)
							-3.27	334	350	K.LLEYGHMLVQEQDNVKR.V			Oxidation (M)
							-3.74	62	81	K.KYDFDNTMGGFYIAPAFMDK.L
							9.99	31	61	K.GIVDSLFQAPTGDGTHEAVLSSYEYVSQGLK.K
L12	Ribulose bisphosphate carboxylase/oxygenase activase A, partial	T. urartu	AIX47836.1	414	100	17	-32.82	293	299	R.VYDDEVR.K
							-47.57	251	258	R.DDRIGVCK.G
							-27.05	244	250	K.FYWAPTR.D			Oxidation (M)
							-27.05	244	250	K.FYWAPTR.D			Oxidation (M)
							-23.51	293	300	R.VYDDEVRK.W	29	100	Oxidation (M)
							-76.82	89	97	K.NFMTLPNIK.I
							-55.46	319	328	R.DGPVTFEQPK.M
							-30.83	14	28	K.GLAYDISDDQQDITR.G
							-30.83	14	28	K.GLAYDISDDQQDITR.G
							-28.85	274	290	K.IVDTFPGQSIDFFGALR.A	113	100
							-28.85	274	290	K.IVDTFPGQSIDFFGALR.A
							20.9	334	349	K.LLEYGHMLVQEQDNVK.R	104	100
							-44.71	334	349	K.LLEYGHMLVQEQDNVK.R
							-27.17	219	237	R.VPIVVTGNDFSTLYAPLIR.D			Oxidation (M)
							-27.17	219	237	R.VPIVVTGNDFSTLYAPLIR.D
							-22.72	334	350	K.LLEYGHMLVQEQDNVKR.V	115	100	Oxidation (M)
							-30.92	31	61	K.GIVDSLFQAPTGDGTHEAVLSSYEYVSQGLK.K
L13	Ribulose bisphosphate carboxylase activase B	T. urartu	AAF71272.1	596	100	18	-2	485	492	LGADIIQK
							20	51	59	DIAFDQASR
							20	51	59	DIAFDQASR	30	0
							3	256	264	SVVEFENAR
							3	256	264	SVVEFENAR	48	93.162
							1	69	80	LAAAVGVTLGPR
							3	83	93	NVVLDEFGSPK
							-34	81	93	GRNVVLDEFGSPK
							-57	277	289	EILPLLEQTTQLR
							-28	314	329	GILNVAAIKAPGFGER
							-28	314	329	GILNVAAIKAPGFGER	42	75.117
							-41	478	492	LDDPEERLGADIIQK
							-50	104	120	AIELADPMENAGAALIR			Oxidation (M)[8]
							-50	104	120	AIELADPMENAGAALIR	82	99.998	Oxidation (M)[8]
							-63	332	348	ALLQDIAIVTGAEFQAK
							61	332	348	ALLQDIAIVTGAEFQAK
							-50	397	413	ELSQTDSTYDSEKLAER
							-38	349	366	DLGQLIEQTTVEQLGIAR
							-38	349	366	DLGQLIEQTTVEQLGIAR	143	100
							-38	60	80	SALQAGVEKLAAAVGVTL
										GPR
							-38	60	80	SALQAGVEKLAAAVGVTL	15	0
										GPR
							-53	272	289	ISSIKEILPLLEQTTQLR
							-53	272	289	ISSIKEILPLLEQTTQLR	12	0
							-37	83	103	NVVLDEFGSPKVVNDGV
										TIAR
							-30	493	515	ALVAPASLIAHNAGVEGE
										VIVEK
							-30	493	515	ALVAPASLIAHNAGVEGE	88	100
										VIVEK
							2	243	264	GYISPQFVTNSEKSVVEF
										ENAR
							2	243	264	GYISPQFVTNSEKSVVEF
										ENAR
L14	RuBisCO large subunit-binding protein subunit beta, chloroplastic	T. aestivum	Q43831.1	1030	100	20	-42	401	407	ALCYPLK			Carbamidomethyl	(C)[3]
							-10	126	134	GVVTLEEGR
							-22	400	407	RALCYPLK			Carbamidomethyl	(C)[4]
							-6	125	134	KGVVTLEEGR
							49	164	172	MTTEYENCK			Carbamidomethyl	(C)[8]
							24	458	468	CCLEHAASVAK			Carbamidomethyl	(C)[1,2]
							-92	185	195	DLINVLEEAIR
							2	185	195	DLINVLEEAIR
							2	185	195	DLINVLEEAIR	93	100
							-65	401	411	ALCYPLKLIAK			Carbamidomethyl	(C)[3]
							-96	60	72	VIAAGANPVQITR
							8	60	72	VIAAGANPVQITR
							8	60	72	VIAAGANPVQITR	97	100
							2	226	237	ICAIKAPGFGER			Carbamidomethyl	(C)[2]
							-82	151	163	GYISPYFVTDSEK
							-82	151	163	GYISPYFVTDSEK	85	100
							-95	13	26	EVELEDPVENIGAK
							5	13	26	EVELEDPVENIGAK
							-67	304	317	NLIEAAEQDYEKEK
							-52	358	374	AAVEEGIVVGGGCTLLR			Carbamidomethyl	(C)[13]
							-52	358	374	AAVEEGIVVGGGCTLLR	175	100	Carbamidomethyl	(C)[13]
							-47	135	150	SSENNLYVVEGMQFER
							-47	135	150	SSENNLYVVEGMQFER	132	100
							-60	135	150	SSENNLYVVEGMQFER			Oxidation	(M)[12]
							-60	135	150	SSENNLYVVEGMQFER	62	99.825	Oxidation	(M)[12]
							-48	281	298	ESTTIVGDGSTQEEVTKR
							-48	281	298	ESTTIVGDGSTQEEVTKR	109	100
							-41	325	345	LAGGVAVIQVGAQTETELKEK
							-28	35	59	TNDLAGDGTTTSVVLAQGLIAEGVK
							-28	35	59	TNDLAGDGTTTSVVLAQGLIAEGVK	160	100
							-16	432	454	FGYNAATGQYEDLMAAGIIDPTK
							-9	432	454	FGYNAATGQYEDLMAAGIIDPTK			Oxidation	(M)[14]
							-4	151	172	GYISPYFVTDSEKMTTEYENCK			Carbamidomethyl	(C)[21],	Oxidation	(M)[14]
L15	RuBisCO large subunit-binding protein subunit alpha	T. urartu	EMS55766.1	869	100	34	27.7	375	380	K.DEIQAR.V
							32.6	313	319	K.APSFGER.R
							62.6	41	47	K.EIAFDQK.S
							20.1	304	312	R.GIINVAAIK.A
							33.1	84	93	K.VVNDGVTIAR.A
							30.6	246	254	K.SIVEFENAR.V
							30.6	246	254	K.SIVEFENAR.V
							31.3	59	70	K.LASAVGVTLGPR.G	59	100
							31.3	59	70	K.LASAVGVTLGPR.G
							33.4	466	474	K.ETIEDHDER.L	74	100
							29.7	73	83	R.NVVLDEYGNPK.V
							31.7	158	168	K.TVQGLIEELER.K
							31.7	158	168	K.TVQGLIEELER.K
							33.1	416	427	K.VGATTETELEDR.Q	80	100
							31.3	233	245	R.GYISPQFVTNLEK.S
							31.3	233	245	R.GYISPQFVTNLEK.S
							47.4	387	399	K.ELSETDSIYDSEK.L	61	100
							18.0	557	570	K.YENLIESGVIDPAK.V
							30.8	267	279	K.EIIPLLEQTTQLR.C
							30.8	267	279	K.EIIPLLEQTTQLR.C
							39.0	94	110	R.AIELANPMENAGAALIR.E	115	100
							35.6	94	110	R.AIELANPMENAGAALIR.E			Oxidation (M)
							35.6	94	110	R.AIELANPMENAGAALIR.E			Oxidation (M)
							23.4	322	338	K.AVLQDIAIVTGAEYLAK.D	51	100
							36.0	339	356	K.DLGLLVENATVDQLGTAR.K
							36.0	339	356	K.DLGLLVENATVDQLGTAR.K
							31.0	50	70	R.AALQAGVEKLASAVGVTLGPR.G	131	100
							27.3	181	203	K.AVASISAGNDELIGAMIADAIDK.V
							-7.14	280	301	R.CPLFIVAEDITGEALATLVVNK.L
							42.8	358	380	K.ITIHQTTTTLIADAASKDEIQAR.V			Oxidation (M)
							42.8	358	380	K.ITIHQTTTTLIADAASKDEIQAR.V
							44.8	436	465	K.NATFAAIEEGIVPGGGAAYVHLSTYVPAIK.E	140	100
							40.2	204	232	K.VGPDGVLSIESSSSFETTVDVEEGMEIDR.G
							52.4	204	232	K.VGPDGVLSIESSSSFETTVDVEEGMEIDR.G
L16	Fructose-bisphosphate aldolase, cytoplasmic isozyme 1	T. urartu	EMS50182.1	606	100	24	12.0	525	530	K.SLNDHK.V
L17	Chloroplast fructose-1,6-biphosphate aldolase	T. aestivum	AKG97058.1	490	100	17	12.2	51	57	K.TIASPGR.G
							-1.11	193	200	K.EAAWGLAR.Y
							-1.11	193	200	K.EAAWGLAR.Y
							-2.88	163	172	R.EAAYYQQGAR.F
							-2.88	163	172	R.EAAYYQQGAR.F			Oxidation (M)
							-9.40	73	85	R.LASIGLENTEANR.Q			Oxidation (M)
							-9.40	73	85	R.LASIGLENTEANR.Q
							-24.99	178	192	R.TVVSIPNGPSELAVK.E
							-17.47	72	85	K.RLASIGLENTEANR.Q
							-39.56	122	136	K.IVDILVEQGIVPGIK.V
							-39.56	122	136	K.IVDILVEQGIVPGIK.V
							-34.55	121	136	K.KIVDILVEQGIVPGIK.V
							-21.64	368	384	K.YTSDGEAAEASENMFVK.N
							-4.42	338	356	K.TWGGRPENVAAAQEALLLR.A			Oxidation (M)
							-4.42	338	356	K.TWGGRPENVAAAQEALLLR.A			Oxidation (M)
							7.05	201	228	R.YAAISQDNGLVPIVEPEIMLDGEHGIER.T
							1.36	201	228	R.YAAISQDNGLVPIVEPEIMLDGEHGIER.T
L18	Peptidyl-prolyl cis-trans isomerase CYP38	T. aestivum	EMS59167.1	371	100	21	-24.31	120	126	R.ALDSVER.N			Oxidation (M)
							-17.62	90	97	R.YALPIDNK.A
							-17.46	161	170	K.LAVGLEELQR.I
							-17.46	161	170	K.LAVGLEELQR.I
							-14.26	263	271	K.FYDGMEIQR.A	65	100
							-30.79	263	271	K.FYDGMEIQR.A
							-30.79	263	271	K.FYDGMEIQR.A
							-39.40	262	271	R.KFYDGMEIQR.A	49	100
							-32.46	330	342	K.LPFNAFGTMAMAR.E			Oxidation (M)
							-30.40	330	342	K.LPFNAFGTMAMAR.E			Oxidation (M)
							-30.40	330	342	K.LPFNAFGTMAMAR.E			Oxidation (M)
							-24.27	101	114	R.EVQKPLEDITDSLK.V	2	100	Oxidation (M)
							-22.74	360	374	K.ESELTPSNSNILDGR.Y			2 Oxidation (M)
							-22.74	360	374	K.ESELTPSNSNILDGR.Y			2 Oxidation (M)
							-39.55	311	325	K.APIYGETLEELGLYK.A	72	100
							-43.18	343	359	R.EEFDDNSASSQVFWLLK.E
							-33.01	375	392	R.YSVFGYVTENEDFLADLK.V
							-20.46	241	261	R.IVLDGYNAPVTSGNFVDLVER.K
							-20.46	241	261	R.IVLDGYNAPVTSGNFVDLVER.K
							-46.25	393	415	K.VGDVIESIQVVSGLDNLVNPSYK.I	102	100
							-39.91	272	296	R.ADGFVVQTGDPEGPAEGFIDPSTGK.S
L19	ATP synthase subunit	T. aestivum	ADC33136.1	255	100	20	-57.83	210	215	K.FVNLVR.S
							-57.65	157	163	K.GNAYFQR.R
							-57.65	157	163	K.GNAYFQR.R
							-58.91	165	171	R.DYIPTER.F	37	100
							-55.64	156	163	K.KGNAYFQR.R			Oxidation (M)
							-56.96	329	336	K.NLSMVYNR.R
							-62.01	329	336	K.NLSMVYNR.R
							-55.71	164	171	R.RDYIPTER.F
							-57.38	111	120	R.VAIVVLTGER.G
							-57.38	111	120	R.VAIVVLTGER.G
							-69.04	172	182	R.FLELAGIPTVK.D	53	100
							-53.38	110	120	K.RVAIVVLTGER.G
							-53.08	300	312	R.ALQESLASELAAR.M
							-53.08	300	312	R.ALQESLASELAAR.M
							-69.26	216	229	R.SDPIIQTLLPMSPK.G	109	100
							-75.31	216	229	R.SDPIIQTLLPMSPK.G
							-32.14	313	327	R.MSAMSSATDNAIDLR.K
							-47.67	313	327	R.MSAMSSATDNAIDLR.K
							-58.79	313	327	R.MSAMSSATDNAIDLR.K
							-97.85	138	155	R.MEDLRQLGVDYTVISVGK.K
L20	Arabinoxylan arabinofuranohydrolase isoenzyme		AAK21880.1	251	100	12	0	439	446	GTFDKTSR
	AXAH-II [Hordeum vulgare]						12	39	47	VDASSQLAR
							2	384	391	YYLGNYLK
							30	607	616	DENSFSNPTK
							1	339	348	DVLDSLEFAR
							1	339	348	DVLDSLEFAR	69	99.99
							49	372	382	YVAIGNEDCGK			Carbamidomethyl (C)[9]
							1	451	460	AFVSEYAVWR
							1	451	460	AFVSEYAVWR	58	99.88
							-6	360	371	AAMGHPEPFPVK
							-6	360	371	AAMGHPEPFPVK
							3	360	371	AAMGHPEPFPVK			Oxidation (M)[3]
							3	360	371	AAMGHPEPFPVK	7	0	Oxidation (M)[3]
							4	372	383	YVAIGNEDCGKK			Carbamidomethyl (C)[9]
							-13	239	251	TELISMLLDLKPR
							4	239	251	TELISMLLDLKPR			Oxidation (M)[6]
							4	239	251	TELISMLLDLKPR	3	0	Oxidation (M)[6]
							-14	255	267	FPGGCFVEGEWLR			Carbamidomethyl (C)[5]
							-14	255	267	FPGGCFVEGEWLR	56	99.809	Carbamidomethyl (C)[5]
							5	466	483	GSLLGSLAEAAFLTGLEK
L21	Phosphoribulokinase, chloroplastic	T. aestivum	P12782.1	916	100	17	2	146	154	FSLAPLVPR
							2	146	154	FSLAPLVPR	71	99.996
							28	66	75	GTRAVATMAK			Oxidation (M)[8]
							-5	278	287	IGVIESLLEK
							1	263	273	RPFAAIVGGSK
							1	263	273	RPFAAIVGGSK	89	100
							-1	130	140	VILTSHLGRPK
							-67	1	14	MASTAAPPAALVAR
							3	250	262	ELDYLDGAVSNPK
							1	77	90	SVGDLTAADLEGKR
							4	237	249	FLKPSVAGFLLQK
							-23	333	347	GVSLLLPSDVIIADK
							3	462	476	ELPGVVALDEGVMTR
							3	462	476	ELPGVVALDEGVMTR	97	100
							6	462	476	ELPGVVALDEGVMTR			Oxidation (M)[13]
							3	177	193	LVADLANGAVLLLENVR
							3	177	193	LVADLANGAVLLLENVR	131	100
							4	209	226	LASLADLFVNDAFGTAHR
							4	209	226	LASLADLFVNDAFGTAHR	154	100
							7	95	112	ADLNVPLDDNQNITDDTR
							7	95	112	ADLNVPLDDNQNITDDTR	153	100
							4	208	226	KLASLADLFVNDAFGTAHR
							4	208	226	KLASLADLFVNDAFGTAHR	87	100
							12	438	461	VGVADVMSHISTGGGASLELLEGK
							7	438	461	VGVADVMSHISTGGGASLELLEGK			Oxidation (M)[7]
							12	304	328	AQGLSVGSSLVEEDKLELATSLLAK
L22	Methionine synthase 1 enzyme	Hordeum vulgare subsp. vulgare	CAJ01713.1	391	100	27	72	611	617	EGLPLRK
							64	130	136	FSYSSHK
							57	393	400	VTNEEVQK
							-15	271	279	GTKTLELVK
							60	137	145	AINEYKEAK
							63	287	296	YLFAGVVDGR
							63	287	296	YLFAGVVDGR	53	98.682
							65	705	714	IPSKEEIADR
							73	675	684	SDEKLLSVFR
							73	675	684	SDEKLLSVFR	6	0
							71	19	28	FALESFWDGK
							59	545	555	MAQSMTARPMK			Oxidation (M)[1,5,10]
							59	29	42	SSAEDLEKVATDLR
							67	373	387	DEAYFAANAAALASR
							54	197	212	AAGASWIQFDEPTLVK
							-15	174	189	SFSPLSLLSSILPVYK
							62	254	270	TLTSLSSVTAYGFDLER
							62	254	270	TLTSLSSVTAYGFDLER	33	0
							31	739	755	KYAEVKPALTNMVEAAK			Oxidation (M)[12]
							49	458	473	ISEEEYTNAIKEEISK
							58	477	493	IQEELDIDVLVHGEPER
							72	685	704	EGVVYGAGIGPGVYDIHS
										PR
							72	685	704	EGVVYGAGIGPGVYDIHS	23	0
										PR
							73	19	36	FALESFWDGKSSAEDLE
										K
							67	367	387	ALAGQKDEAYFAANAAA
										LASR
							67	367	387	ALAGQKDEAYFAANAAA	33	0
										LASR
							69	590	610	EVEDLEAGGIQVIQIDEAA
										LR
							69	590	610	EVEDLEAGGIQVIQIDEAA	29	0
										LR
							75	427	447	LNLPVLPTTTIGSFPQTVE
										LR
							49	589	610	KEVEDLEAGGIQVIQIDEA
										ALR
							63	426	447	KLNLPVLPTTTIGSFPQTV
										ELR
							38	427	448	LNLPVLPTTTIGSFPQTVE
										LRR
							46	522	544	CVKPPIIYGDVSRPNPMT			Carbamidomethyl (C)[1], Oxidation (M)[17]
										VFWSK
L23	Methionine synthase 1 enzyme	Hordeum vulgare subsp. vulgare	CAJ01713.1	391	100	27	72	611	617	EGLPLRK
							64	130	136	FSYSSHK
							57	393	400	VTNEEVQK
							-15	271	279	GTKTLELVK
							60	137	145	AINEYKEAK
							63	287	296	YLFAGVVDGR
							63	287	296	YLFAGVVDGR	53	98.682
							65	705	714	IPSKEEIADR
							73	675	684	SDEKLLSVFR
							73	675	684	SDEKLLSVFR	6	100
							71	19	28	FALESFWDGK
							59	545	555	MAQSMTARPMK			Oxidation (M)[1,5,10]
							59	29	42	SSAEDLEKVATDLR
							67	373	387	DEAYFAANAAALASR
							54	197	212	AAGASWIQFDEPTLVK
							-15	174	189	SFSPLSLLSSILPVYK
							62	254	270	TLTSLSSVTAYGFDLER
							62	254	270	TLTSLSSVTAYGFDLER	33	100
							31	739	755	KYAEVKPALTNMVEAAK			Oxidation (M)[12]
							49	458	473	ISEEEYTNAIKEEISK
							58	477	493	IQEELDIDVLVHGEPER
							72	685	704	EGVVYGAGIGPGVYDIHS
										PR
							72	685	704	EGVVYGAGIGPGVYDIHS	23	100
										PR
							73	19	36	FALESFWDGKSSAEDLE
										K
							67	367	387	ALAGQKDEAYFAANAAA
										LASR
							67	367	387	ALAGQKDEAYFAANAAA	33	100
										LASR
							69	590	610	EVEDLEAGGIQVIQIDEAA
										LR
							69	590	610	EVEDLEAGGIQVIQIDEAA	29	100
										LR
							75	427	447	LNLPVLPTTTIGSFPQTVE
										LR
							49	589	610	KEVEDLEAGGIQVIQIDEA
										ALR
							63	426	447	KLNLPVLPTTTIGSFPQTV
										ELR
							38	427	448	LNLPVLPTTTIGSFPQTVE
										LRR
							46	522	544	CVKPPIIYGDVSRPNPMT			Carbamidomethyl (C)[1], Oxidation (M)[17]
										VFWSK
L24	Predicted protein	Hordeum vulgare subsp. vulgare	BAJ93658.1	316	100	14	-62	652	660	FGASAPAPK
							-25	407	413	MFGDFQK			Oxidation	(M)[1]
							-54	330	336	FAQYEQK
							-41	67	73	NPYWFNR
							-41	67	73	NPYWFNR	42	82.873
							-94	29	37	FLAIDAVEK
							-94	29	37	FLAIDAVEK	16	0
							7	337	345	YPEDAATLK
							-25	234	243	NGNDGYDEIR
							-38	234	244	NGNDGYDEIRK
							-47	374	385	NLSQQCLNALAK			Carbamidomethyl	(C)[6]
							-48	407	419	MFGDFQKDTPEER			Oxidation	(M)[1]
							-64	501	514	AMPNMLMFRPADGK			Oxidation	(M)[2,5,7]
							-64	501	514	AMPNMLMFRPADGK			Oxidation	(M)[2,5,7]
							-51	330	345	FAQYEQKYPEDAATLK
							-45	273	292	ANSYAVHGAALGTSEVEATR
							-45	273	292	ANSYAVHGAALGTSEVEATR	185	100
							-44	386	406	VVPGLIGGSADLASSNMTLLK			Oxidation	(M)[17]
L25	V-type proton ATPase subunit B 1	T. urartu	EMS55986.1	538	100	36	68.0	50	56	R.LGDGTTR.R
							68.4	477	484	K.TLDAFYSR.D
							68.8	42	49	K.YQEIVNIR.L
							67.3	95	104	K.TPVSLDMLGR.I			Oxidation (M)
							65.8	95	104	K.TPVSLDMLGR.I
							74.3	440	449	K.FVAQGAYDTR.N
							71.5	225	234	R.DFEENGSMER.V
							-68.48	57	67	R.RGQVLEVDGEK.A
							65.5	57	67	R.RGQVLEVDGEK.A
							69.8	439	449	R.KFVAQGAYDTR.N
							67.5	83	94	K.YTTVQFTGEVLK.T
							69.5	68	82	K.AVVQVFEGTSGIDNK.Y
							73.3	365	378	R.QIYPPINVLPSLSR.L
							73.3	365	378	R.QIYPPINVLPSLSR.L	90	100
							38.0	255	269	R.IALTTAEYLAYECGK.H
							72.3	450	463	R.NIFQSLDLAWTLLR.I
							73.2	235	249	R.VTLFLNLANDPTIER.I
							73.2	235	249	R.VTLFLNLANDPTIER.I	97	100
							69.5	392	408	R.DHSDVSNQLYANYAIGK.D
							74.3	270	286	K.HVLVILTDMSSYADALR.E
							78.2	6	22	K.EGADMEEGTLEIGIEYR.T
							74.7	300	315	R.GYPGYMYTDLATIYER.A
							74.7	300	315	R.GYPGYMYTDLATIYER.A	80	100	Oxidation (M)
							78.6	270	286	K.HVLVILTDMSSYADALR.E			Oxidation (M)
							72.7	6	22	K.EGADMEEGTLEIGIEYR.T			Oxidation (M)
							70.2	300	315	R.GYPGYMYTDLATIYER.A			Oxidation (M)
							70.2	300	315	R.GYPGYMYTDLATIYER.A	(47)	100
							76.4	391	408	R.RDHSDVSNQLYANYAIGK.D
							71.1	163	182	K.IPLFSAAGLPHNEIAAQICR.Q
							68.3	415	435	K.AVVGEEALSSEDLLYLEFLDK.F
							80.6	138	159	R.TYPEEMIQTGISTIDVMNSIAR.G			Oxidation (M)
							79.4	138	159	R.TYPEEMIQTGISTIDVMNSIAR.G			Oxidation (M)
							72.8	138	159	R.TYPEEMIQTGISTIDVMNSIAR.G
							80.8	415	438	K.AVVGEEALSSEDLLYLEFLDKFER.K
							80.8	415	438	K.AVVGEEALSSEDLLYLEFLDKFER.K	91	100
							93.8	105	137	R.IFNGSGKPIDNGPPILPEAYLDISGSSINPSER.T
L26	ATP-dependent Clp protease ATP-binding subunit clpA-like protein CD4B	T. urartu	EMS59834.1	529	100	38	-29.73	173	178	R.GEFEER.L
							-26.97	251	256	R.RFQPVK.V
							-26.80	93	100	R.EGEGVAAR.V
							-69.35	434	442	R.VIGQDEAVK.A
							-36.04	632	639	R.LDEMIVFR.Q
							-30.14	324	332	R.HAQVPEEAR.E			Oxidation (M)
							-35.41	632	639	R.LDEMIVFR.Q
							-37.73	171	178	K.YRGEFEER.L
							-37.73	171	178	K.YRGEFEER.L	42	100
							-26.19	274	281	R.ERYEIHHK.L
							-36.63	295	303	K.LSYQYISDR.F
							-32.28	496	504	R.LDMSEFMER.H
							-23.84	309	319	K.AIDLIDEAGSR.V			Oxidation (M)
							-33.65	496	504	R.LDMSEFMER.H			2 Oxidation (M)
							-31.28	496	504	R.LDMSEFMER.H
							-33.28	241	250	K.HVEKDPALER.R
							-55.05	665	675	K.DINLQVTEKFK.E
							-40.13	622	631	K.QYFRPEFLNR.L
							-40.13	622	631	K.QYFRPEFLNR.L	39	100
							-39.25	140	152	K.MPTLEEYGTNLTK.L			Oxidation (M)
							-2.92	140	152	K.MPTLEEYGTNLTK.L
							-33.34	648	660	K.EIADIMLQEVFTR.L			Oxidation (M)
							-33.65	648	660	K.EIADIMLQEVFTR.L
							-36.90	533	545	R.RPYSVVLFDEIEK.A
							-36.90	533	545	R.RPYSVVLFDEIEK.A	50	100
							-35.41	257	270	K.VPEPSVDETIEILR.G			Oxidation (M)
							-17.48	496	509	R.LDMSEFMERHTVSK.L
							-31.73	481	495	K.TLASYYFGSEEAMIR.L
							-34.24	532	545	R.RRPYSVVLFDEIEK.A			Oxidation (M)
							-34.19	481	495	K.TLASYYFGSEEAMIR.L			Oxidation (M)
							-34.19	481	495	K.TLASYYFGSEEAMIR.L	42	100
							-32.87	596	611	K.IGFDLDSDEKDSSYGR.I
							-34.18	457	475	K.SPNRPIASFIFAGPTGVGK.S
							-34.18	457	475	K.SPNRPIASFIFAGPTGVGK.S	92	100	Oxidation (M)
							-30.78	546	562	K.AHPDVFNMMLQILEDGR.L
							-32.32	252	270	R.FQPVKVPEPSVDETIEILR.G
							22.9	28	51	R.EVGTSGAGGEDSGSVERASGAVER.I
							-28.92	510	531	K.LIGSPPGYVGYTEGGQLTEAVR.R	135	100
L27	ATP synthase CF1 alpha subunit	T. urartu	AIG91655.1	777	100	34	-4.46	267	272	K.QAQAYR.Q
							-12.23	457	462	K.FLDELR.K
							-11.65	166	172	R.ELIIGDR.Q
							-7.97	17	22	R.IEQYNR.K
							-9.32	24	31	K.VGIENIGR.V
							-20.12	273	279	R.QMSLLLR.R			Oxidation (M)
							-15.12	273	279	R.QMSLLLR.R
							-9.98	406	413	K.TSQNQLAR.G
							-13.09	457	463	K.FLDELRK.H
							-13.98	23	31	R.KVGIENIGR.V
							-10.70	32	41	R.VVQVGDGIAR.I
							-5.07	15	22	R.ERIEQYNR.K
							-6.36	492	500	K.EAIQEQLER.F
							-6.36	492	500	K.EAIQEQLER.F	55	100
							-5.30	129	140	R.LIESPAPSIISR.R
							-18.74	256	266	R.HTLIIYDDLSK.Q
							-8.70	95	107	R.IAQIPVSEAYLGR.V
							-8.70	95	107	R.IAQIPVSEAYLGR.V	104	100
							-20.03	129	141	R.LIESPAPSIISRR.S
							-11.77	444	456	R.GYLDSLEIEQVNK.F
							-9.92	285	297	R.EAYPGDVFYLHSR.L
							-9.92	285	297	R.EAYPGDVFYLHSR.L	117	100
							-12.83	467	480	K.DTKPQFQEIISSSK.T
							-0.24	42	61	R.IIGLGEIMSGELVEFAEGTR.G
							-0.24	42	61	R.IIGLGEIMSGELVEFAEGTR.G	(98)	100	Oxidation (M)
							-2.31	42	61	R.IIGLGEIMSGELVEFAEGTR.G			Oxidation (M)
							-2.31	42	61	R.IIGLGEIMSGELVEFAEGTR.G	99	100
							-1.83	108	128	R.VVNALAKPIDGKGEIIASESR.L
							10.9	120	140	K.GEIIASESRLIESPAPSIISR.R
							-0.55	142	162	R.SVYEPLQTGLIAIDSMIPIGR.G
							-0.55	142	162	R.SVYEPLQTGLIAIDSMIPIGR.G	129	100	Oxidation (M)
							-0.03	142	162	R.SVYEPLQTGLIAIDSMIPIGR.G
							-0.47	423	443	K.QSQANPLPVEEQIATIYTGTR.G
							-0.47	423	443	K.QSQANPLPVEEQIATIYTGTR.G	107	100
L28	Glycine dehydrogenase	T. urartu	EMS46370.1	590	100	26	-63.57	627	633	K.HYPVLFR.G
							-63.57	627	633	K.HYPVLFR.G
							-64.93	768	775	R.VDNVYGDR.N	44	100	2 Oxidation (M)
							-86.71	1	9	-.MAMCLGIVK.S
							-65.41	451	459	K.GNINIEELR.K
							-65.73	451	460	K.GNINIEELRK.A
							-60.72	747	757	R.EYAAFPAAWLR.G
							-60.72	747	757	R.EYAAFPAAWLR.G
							-79.66	188	200	R.VHGLAGTFAHGLK.K	107	100
							-97.94	33	46	R.ATGFDINVVVSAAK.D
							-87.62	140	150	R.MAMQTREQHIR.R
							-63.73	125	139	R.IIGVSVDSSGKPALR.M
							-60.91	634	648	R.GVNGTVAHEFIIDLR.G
							-60.91	634	648	R.GVNGTVAHEFIIDLR.G			Oxidation (M)
							-78.40	202	217	K.LGTVTVQELPYFDTVK.I	114	100
							-62.06	727	746	K.GAPHPPQLLMGDAWTKPYSR.E
							-62.99	13	32	K.KTFLIASNCHPQTIDICQTR.A
							-61.29	552	573	K.HLAPFLPSHPVIPTGGFPLPEK.T
							-61.29	552	573	K.HLAPFLPSHPVIPTGGFPLPEK.T
							-68.44	239	260	R.VVDANTITVAFDETTTLEDVDK.L	80	100
							-53.39	551	573	K.KHLAPFLPSHPVIPTGGFPLPEK.T			Oxidation (M)
							-49.26	293	313	R.DSPYLTHPIFSMYHTEHELLR.Y
							-57.81	293	313	R.DSPYLTHPIFSMYHTEHELLR.Y
							-57.81	293	313	R.DSPYLTHPIFSMYHTEHELLR.Y
							-44.24	264	292	K.VFSGGKPVDFTAESIAPEVSSSIPPSLVR.D	40	100
							-44.24	264	292	K.VFSGGKPVDFTAESIAPEVSSSIPPSLVR.D			Oxidation (M)
L29	RecName: Full=Leucine aminopeptidase 2,	T. aestivum	Q6K669.1	86	99.959	10	-12	157	164	AGQSVVLR
	chloroplastic; AltName: Full=Leucyl aminopeptidase 2;						-12	157	164	AGQSVVLR
	Short=LAP 2; AltName: Full=Proline aminopeptidase 2;						-14	532	543	SGVADMVNTGGR
	AltName: Full=Prolyl aminopeptidase 2; Flags:						-14	544	555	QGGSITAALFLK
	Precursor						-13	368	379	GLTFDSGGYNIK
							-13	368	379	GLTFDSGGYNIK	37	84.257
							-10	445	456	TIEVNNTDAEGR
							-7	391	404	FDMGGSAAVFGAAK
							10	391	404	FDMGGSAAVFGAAK			Oxidation (M)[3]
							-97	108	122	GDILAIAVTENDLVK
							-18	580	595	AATGFGVSTLVEWVLK
							-18	580	598	AATGFGVSTLVEWVLKN
										SS
							-37	67	99	MGHTAAAAAAAGPALGL
										TKPNAVEPPQVSFAAK
L30	ATP synthase subunit beta, chloroplastic	T. urartu	EMS52939.1	370	100	22	-2.15	67	75	K.VVDLLAPYR.R
							1.50	104	117	K.AHGGVSVFGGVGER.T
							1.50	104	117	K.AHGGVSVFGGVGER.T
							7.14	291	302	R.IVGNEHYETAQR.V	88	100
							3.35	190	203	R.FVQAGSEVSALLGR.M
							3.35	190	203	R.FVQAGSEVSALLGR.M
							4.18	161	173	R.VGLTALTMAEYFR.D	96	100
							3.32	161	173	R.VGLTALTMAEYFR.D
							-4.05	178	189	K.QDVLLFIDNIFR.F
							-16.21	104	119	K.AHGGVSVFGGVGERTR.E
							5.23	144	158	K.VALVYGQMNEPPGAR.M
							2.70	144	158	K.VALVYGQMNEPPGAR.M
							8.74	159	173	R.MRVGLTALTMAEYFR.D
							16.1	159	173	R.MRVGLTALTMAEYFR.D
							4.73	174	189	R.DVNKQDVLLFIDNIFR.F
							1.69	272	290	K.GIYPAVDPLDSTSTMLQPR.I
							12.6	272	290	K.GIYPAVDPLDSTSTMLQPR.I
							7.79	204	224	R.MPSAVGYQPTLSTEMGSLQER.I
							4.42	204	224	R.MPSAVGYQPTLSTEMGSLQER.I
							8.70	204	224	R.MPSAVGYQPTLSTEMGSLQER.I
							8.65	22	46	R.IFNVLGEPVDNLGPVDSSATFPIHR.S			Oxidation (M)
							8.65	22	46	R.IFNVLGEPVDNLGPVDSSATFPIHR.S
L31	Putative aconitate hydratase	T. urartu	EMS48231.1	761	100	35	-46.17	548	552	K.EVYFR.D
							-61.57	52	57	R.LPYSIR.I
							-58.97	687	693	R.GTFANIR.I
							-55.95	377	383	K.VAEFSFR.G
							-60.88	58	65	R.ILLESAIR.N
							-55.79	670	677	K.DFNSYGSR.R
							-50.48	669	677	R.KDFNSYGSR.R
							-61.58	49	57	R.IDRLPYSIR.I
							-54.75	90	99	K.QVEIPFKPAR.V
							-54.75	90	99	K.QVEIPFKPAR.V	64	100
							-55.22	38	48	K.YYSLPALADPR.I
							-55.22	38	48	K.YYSLPALADPR.I	92	100
							-56.93	377	388	K.VAEFSFRGTPAK.I
							-57.84	605	615	K.STYIHEPPYFK.D			Oxidation (M)
							-57.87	772	785	R.SNLAGMGIVPLCFK.A
							-54.83	343	355	R.SDETVAMIETYLR.A
							-54.83	343	355	R.SDETVAMIETYLR.A	79	100
							-61.49	701	715	K.GEVGPQTIHVPSGEK.L
							-49.29	786	800	K.AGEDADTLGLTGHER.Y			Oxidation (M)
							-54.86	343	355	R.SDETVAMIETYLR.A
							-50.87	152	166	R.SENAVQANMELEFSR.N
							-50.87	152	166	R.SENAVQANMELEFSR.N	122	100	Oxidation (M)
							-55.30	152	166	R.SENAVQANMELEFSR.N
							-57.14	270	286	R.NGVTATDLVLTVTQMLR.K
							-38.80	294	310	K.FVEFYGGGMGELSLADR.A
							-38.80	294	310	K.FVEFYGGGMGELSLADR.A	125	100	Oxidation (M)
							-55.98	294	310	K.FVEFYGGGMGELSLADR.A			Oxidation (M)
							-55.98	294	310	K.FVEFYGGGMGELSLADR.A	(61)	100
							-52.32	727	746	K.NEGHDTIILAGAEYGSGSSR.D
							-52.25	131	151	K.INPLVPVDLVVDHSVQVDVAR.S
							-48.81	725	746	K.YKNEGHDTIILAGAEYGSGSSR.D
							-48.81	725	746	K.YKNEGHDTIILAGAEYGSGSSR.D	158	100
							-56.22	834	854	R.FDTEVELAYYTHGGILPYVIR.K
							-53.35	176	204	K.WGSTAFNNMLVVPPGSGIVHQVNLEYLAR.V			Oxidation (M)
							-35.72	176	204	K.WGSTAFNNMLVVPPGSGIVHQVNLEYLAR.V
L32	Leaf rust resistance protein Lr10	T. dicoccoides	ADM65816.1	53	100	13	-4.95	485	489	K.ARFYR.V
							38.2	706	712	R.LVSSLSK.L
							-15.80	220	226	R.AFVSISR.S
							91.6	214	219	R.INFEYR.A
							19.9	464	470	R.YLYELVK.G
							19.9	464	470	R.YLYELVK.G	24	100
							35.5	439	450	R.LVHRWISEGFIR.N
							16.0	269	280	R.YFVIIDDIWDMK.T			Oxidation (M)
							59.0	451	463	R.NEDWEDLVEVGER.Y
							12.8	1	19	MAPYLVSASTGAVGSLLAK.L			Oxidation (M)
							-55.26	822	839	K.FSFSQLTFEVGAMPNLKK.L
							49.5	420	438	R.SCLLYLAMFPEDCLIEKER.L			Oxidation (M)
							49.5	420	438	R.SCLLYLAMFPEDCLIEKER.L			Oxidation (M)
							-7.82	195	213	R.GGLDFTKDDENVNSQPFMR.W
L33	Putative aconitate hydratase, cytoplasmic	T. urartu	EMS45933.1	481	100	33	-45.39	42	47	K.LPYSIR.I
							-36.28	684	690	R.GTFANIR.I
							-77.51	159	165	R.ERFGFLK.W
							-35.15	695	703	K.FLGGEVGPK.T
							-41.44	48	55	R.ILLESAIR.N
							-35.82	667	674	K.DFNSYGSR.R			2 Oxidation (M)
							-18.03	666	674	R.KDFNSYGSR.R
							-35.39	447	455	K.SGLQEYFNK.Q
							-37.85	80	89	K.LAEIPFKPAR.V
							-37.85	80	89	K.LAEIPFKPAR.V
							-89.85	421	430	K.VGFKVKPWVK.T	56	100
							-32.76	70	79	K.IIDWENTSPK.L
							-37.40	284	294	K.FVEFHGEGMGK.L
							-36.50	28	38	K.FYSLPALNDPR.I			Oxidation (M)
							-36.50	28	38	K.FYSLPALNDPR.I
							-26.09	769	782	R.SNLVGMGIIPLCFK.A	74	100	2 Oxidation (M)
							-30.25	783	797	K.AGEDADSLGLTGHER.Y
							-35.89	142	156	R.SSNALQSNMELEFTR.N
							-35.89	142	156	R.SSNALQSNMELEFTR.N			Oxidation (M)
							-39.36	142	156	R.SSNALQSNMELEFTR.N	76	100
							-55.34	260	276	R.NGVTATDLVLTVTQMLR.K
							-28.06	363	377	R.ANNMFVDYNEPQLER.V
							-28.06	363	377	R.ANNMFVDYNEPQLER.V
							-40.47	260	276	R.NGVTATDLVLTVTQMLR.K	61	100	Oxidation (M)
							-35.75	363	377	R.ANNMFVDYNEPQLER.V
							-35.75	363	377	R.ANNMFVDYNEPQLER.V
							-33.04	724	743	K.SEGHDTIILAGAEYGSGSSR.D	(57)	100
							-33.04	724	743	K.SEGHDTIILAGAEYGSGSSR.D
							-32.33	90	108	R.VLLQDFTGVPAVVDLAAMR.D	72	100
							-37.95	90	108	R.VLLQDFTGVPAVVDLAAMR.D
							-37.95	90	108	R.VLLQDFTGVPAVVDLAAMR.D
							3.50	722	743	K.YKSEGHDTIILAGAEYGSGSSR.D	40	100
							-33.85	301	328	R.ATIANMSPEYGATMGFFPVDHVTLDYLR.L
L34	Putative Rieske Fe-S precursor protein	T. aestivum	AAM88439.1	444	100	16	28.4	122	128	R.TLAQGLK.G
							23.5	115	121	K.THGPNDR.T
							21.3	215	222	R.TGDNPWWK.-
							21.3	215	222	R.TGDNPWWK.-	30	100
							21.2	129	140	K.GDPTYLVVESDK.T
							21.2	129	140	K.GDPTYLVVESDK.T	49	100
							16.9	103	114	K.LGNDILVEDWLK.T
							18.4	203	214	K.VVFVPWVETDFR.T
							18.4	203	214	K.VVFVPWVETDFR.T	83	100
							3.08	115	128	K.THGPNDRTLAQGLK.G
							-45.19	20	34	R.ASSLCKPVKGLGFGR.E
							19.2	101	114	K.DKLGNDILVEDWLK.T
							19.2	101	114	K.DKLGNDILVEDWLK.T	81	100
							23.6	185	202	R.GPAPLSLALVHADVDDGK.V
							23.6	185	202	R.GPAPLSLALVHADVDDGK.V	123	100
							38.2	185	214	R.GPAPLSLALVHADVDDGKVVFVPWVETDFR.T
L35	Predicted protein	Hordeum vulgare subsp. vulgare	BAJ90352.1	390	100	22	-70	352	358	LLEFAQK
							-68	23	29	VFWQSIK
							-76	135	142	HAFGDQYR
							-76	135	142	HAFGDQYR	56	99.268
							-65	43	51	YFDLGVLHR
							-65	43	51	YFDLGVLHR	38	49.264
							-76	23	31	VFWQSIKDK
							-61	261	270	SEGGYVWACK			Carbamidomethyl (C)[9]
							-37	87	95	EFNLKQMWR
							-47	87	95	EFNLKQMWR			Oxidation (M)[7]
							-76	32	42	LIFPFLDLDIK
							-55	302	314	TIEAEAAHGTVTR
							-44	359	371	LEEACVGTVESGK			Carbamidomethyl (C)[5]
							-55	239	249	YEAAGIWYEHR
							-55	239	249	YEAAGIWYEHR	34	0
							-65	75	86	CATITPDEDRVK			Carbamidomethyl (C)[1]
							-53	122	134	LVPGWTKPICIGR			Carbamidomethyl (C)[10]
							-53	122	134	LVPGWTKPICIGR			Carbamidomethyl (C)[10]
							-73	372	385	MTKDLALLVHGSSK
							-55	237	249	SKYEAAGIWYEHR
							-55	237	249	SKYEAAGIWYEHR	61	99.764
							-48	8	22	VANPIVEMDGDEMTR
							-61	8	22	VANPIVEMDGDEMTR			Oxidation (M)[8]
							-7	223	236	FKDIFQEIYEAGWK
							-77	302	317	TIEAEAAHGTVTRHFR
							-51	322	338	GGETSTNSIASIFAWTR
							-51	322	338	GGETSTNSIASIFAWTR	8	0
							-45	389	406	SDYLNTEEFIDAVAAELK
							-31	352	371	LLEFAQKLEEACVGTVES			Carbamidomethyl (C)[12]
										GK
							-40	156	190	LVFEGKDETVDLEVFNFT			Oxidation (M)[25,27]
										GAGGVAMAMYNTDESIR
L36	Nucleoredoxin	T. aestivum	AHL29285.1	534	100	24	90.3	61	66	K.LIEAYK.E
							-5.86	321	327	K.LEILAEK.A
							14.9	357	365	K.VPVAELVGK.T
							19.5	366	374	K.TVLLYFSAK.W
							18.1	184	193	R.NYVISNTGEK.V
							12.8	158	166	R.INELKEQEK.A
							19.1	444	456	R.GIPSLVAIGPDGK.T
							20.0	381	392	R.AFLPTLVDVYNK.I
							20.0	381	392	R.AFLPTLVDVYNK.I
							25.8	397	409	K.NSDFEIVFVSSDR.D	61	100
							25.8	397	409	K.NSDFEIVFVSSDR.D
							24.3	170	183	K.DNQTIHSVLATPNR.N	101	100	Oxidation (M)
							24.3	170	183	K.DNQTIHSVLATPNR.N
							22.2	96	109	K.MPWLAVPFSDSEGR.K	99	100
							23.8	96	109	K.MPWLAVPFSDSEGR.K
							23.8	96	109	K.MPWLAVPFSDSEGR.K			Oxidation (M)
							-71.32	381	394	R.AFLPTLVDVYNKIK.E	79	100
							20.9	116	130	R.FEVNGIPHLVFLDAK.T			2 Oxidation (M)
							26.2	464	480	K.TSLAVHGADAFPFTDER.I
							26.2	464	480	K.TSLAVHGADAFPFTDER.I
							-22.00	1	21	-.MAASSPTPGGGLGAILAAGDR.D	96	100	Oxidation (M)
							-16.81	203	225	K.YVGICFVVNGYPPVEEFTPVLAK.I
							29.8	410	432	R.DQSSFDDFFSGMPWLAIPLEDER.K			Oxidation (M)
							40.8	131	157	K.TGEVLTDEGVEFVSEYGIEAYPFTTER.I			2 Oxidation (M)
L37	33kDa oxygen evolving protein of photosystem II	T. aestivum	CAA40670.1	476	100	8	10	85	94	RLTFDEIQSK
							10	85	94	RLTFDEIQSK	78	100
							6	130	140	FCLEPTSFTVK			Carbamidomethyl (C)[2]
							28	314	325	IQGVWYAQLESN
							1	129	140	KFCLEPTSFTVK			Carbamidomethyl (C)[3]
							-3	186	202	DGIDYAAVTVQLPGGER
							-3	186	202	DGIDYAAVTVQLPGGER	144	100
							10	101	121	GTGTANQCPTIDGGVDSFPFK			Carbamidomethyl (C)[8]
							10	101	121	GTGTANQCPTIDGGVDSFPFK	155	100	Carbamidomethyl (C)[8]
							-48	211	230	QLVATGKPESFRPFLVPSYR
							-12	182	202	FEEKDGIDYAAVTVQLPGGER
							-12	182	202	FEEKDGIDYAAVTVQLPGGER	53	99.985
L38	Triticain alpha	T. aestivum	BAF02546.1	262	100	9	-43.40	271	276	R.AFQLYK.S
							-35.85	304	309	K.DYWLVR.N			Oxidation (M)
							-35.85	304	309	K.DYWLVR.N			Oxidation (M)
							63.6	40	50	R.MYAEWMSEHRR.T	30	100
							-36.70	255	270	K.AVANQPISVAIEAGGR.A
							-36.70	255	270	K.AVANQPISVAIEAGGR.A			2 Oxidation (M)
							-38.11	310	323	R.NSWGTVWGEDGYIR.M	132	100
							-38.11	310	323	R.NSWGTVWGEDGYIR.M
							-58.14	235	250	K.VVTIDGYEDVPVNSEK.S	83	100
L39	Vacuolar proton-ATPase	Hordeum vulgare subsp. vulgare	BAB18682.1	512	100	24	-7	538	543	SVWMMR
							-5	538	543	SVWMMR			Oxidation (M)[4]
							3	538	543	SVWMMR			Oxidation (M)[4,5]
							-1	615	621	NLEDEAR
							-1	532	537	YCPFYK			Carbamidomethyl (C)[2]
							-2	383	389	LASFYER
							-67	122	130	GVSVPALDK
							-3	576	582	MGDLFYR
							-2	114	121	SGDVYIPR
							-3	576	582	MGDLFYR			Oxidation (M)[1]
							11	16	23	ESEYGYVR
							-2	393	401	VQCLGSPDR			Carbamidomethyl (C)[3]
							0	469	477	FDPGFIDMR
							0	469	477	FDPGFIDMR	34	73.558
							5	469	477	FDPGFIDMR			Oxidation (M)[8]
							-3	221	232	LAADTPLLTGQR
							-3	221	232	LAADTPLLTGQR	34	70.671
							-5	46	57	VGHDSLIGEIIR
							14	458	468	YSTALEGYYEK
							-5	202	212	EFTMLHTWPVR
							1	202	212	EFTMLHTWPVR			Oxidation (M)[4]
							-5	310	324	TTLVANTSNMPVAAR
							9	310	324	TTLVANTSNMPVAAR			Oxidation (M)[10]
							-5	340	354	DMGYNVSMMADSTSR
							28	340	354	DMGYNVSMMADSTSR			Oxidation (M)[2]
							45	340	354	DMGYNVSMMADSTSR			Oxidation (M)[2,8]
							0	266	280	YSNSDTVVYVGCGER			Carbamidomethyl (C)[12]
							0	266	280	YSNSDTVVYVGCGER	102	100	Carbamidomethyl (C)[12]
							-8	325	339	EASIYTGITIAEYFR
							-11	366	382	LAEMPADSGYPAYLASR
							-11	366	382	LAEMPADSGYPAYLASR	79	100
							2	366	382	LAEMPADSGYPAYLASR			Oxidation (M)[4]
							-7	515	531	LLREDYLAQNAFTPYDK
							-10	25	45	VSGPVVVADGMGGAAM
										YELVR
							-2	25	45	VSGPVVVADGMGGAAM			Oxidation (M)[11]
										YELVR
							4	482	499	EVLQREDDLNEIVQLVGK
							4	482	499	EVLQREDDLNEIVQLVGK
							-8	24	45	KVSGPVVVADGMGGAA
										MYELVR
							8	24	45	KVSGPVVVADGMGGAA			Oxidation (M)[12]
										MYELVR
							5	58	82	LEGDSATIQVYEETAGLT
										VNDPVLR
							5	58	82	LEGDSATIQVYEETAGLT	53	99.671
										VNDPVLR
L40	Hypothetical protein SORBIDRAFT_02g032250	T. aestivum	XP_002460637.1	949	100	16	34	339	346	AIGINVPR
	[Sorghum bicolor]						15	395	402	KVANFLAR
							57	34	42	SGFLSLVSR
							28	250	259	GGTLISYEGR
							28	250	259	GGTLISYEGR	73	99.984
							11	322	334	VLQLETAAGAAIR
							11	322	334	VLQLETAAGAAIR	119	100
							11	175	186	IVTEDFLPLPSK
							11	175	186	IVTEDFLPLPSK	43	83.675
							53	2	17	AAAAAAAVSVDEKLDK
							16	43	55	YLSGEAEQIEWSK
							16	43	55	YLSGEAEQIEWSK	90	100
							8	244	259	TLADVKGGTLISYEGR
							-13	316	334	EVDGVKVLQLETAAGAAI
										R
							-18	260	277	VQLLEIAQVPDEHVNEFK
							-18	260	277	VQLLEIAQVPDEHVNEFK	133	100
							-11	192	211	DGWYPPGHGDVFPSLN
										NSGK
							-11	192	211	DGWYPPGHGDVFPSLN	135	100
										NSGK
							1	157	174	YSNSNIEIHTFNQSQYPR
							1	157	174	YSNSNIEIHTFNQSQYPR	125	100
							-6	132	152	YGCSVPLLLMNSFNTHD			Carbamidomethyl (C)[3]
										DTQK
							-6	132	152	YGCSVPLLLMNSFNTHD	106	100	Carbamidomethyl (C)[3]
										DTQK
							-10	132	152	YGCSVPLLLMNSFNTHD			Carbamidomethyl (C)[3], Oxidation (M)[10]
										DTQK
							9	153	174	IVEKYSNSNIEIHTFNQSQ
										YPR
							-42	354	379	ATSDLLLVQSDLYTLVDG
										FVIRNPAR
L41	Isopentenyl-diphosphate Delta-isomerase II	T. urartu	EMS50459.1	359	100	11	-28.58	155	160	K.LSPWFR.L
							-21.51	23	30	K.HELLLQQR.S
							-53.96	121	132	K.LVPNPDEVADVK.Y			Oxidation (M)
							-9.47	53	65	R.ESELIQENFLGVR.N
							-9.47	53	65	R.ESELIQENFLGVR.N
							-16.92	104	117	K.WGEHELDYLLFIVR.D	63	100
							-16.92	104	117	K.WGEHELDYLLFIVR.D
							-24.16	13	30	R.AFSVFLFNSKHELLLQQR.S	82	100
							-24.16	13	30	R.AFSVFLFNSKHELLLQQR.S
							-17.35	72	93	K.LLDELGIPAEDVPVDQFTPLGR.M	59	100

## Sheet: Table 3A
Table S3A. DAPs from developing grain samples identified by MALDI-TOF/TOF-MS
Spot No.	Protein Name	Accession No.	Protein PI/MW	Protein Score	Peptide Count	P-value	Subcellular Localizatin	Proteins function
G1	Ribulose-1,5-bisphosphate carboxylase/oxygenase large subunit, partial	BAO57047.1	6.6 /48.9	166	10	0.038	Chloroplast	Photosynthesis
G2	Fructose-bisphosphate aldolase cytoplasmic isozyme	EMT05696.1	6.85/39.17	118	12	0.019	Cytoplasm	Energy metabolism
G3	Fructose-bisphosphate aldolase cytoplasmic isozyme	EMT15181.1	6.85/39.19	310	9	0.012	Cytoplasm	Energy metabolism
G4	Triosephosphate-isomerase	CAC14917.1	5.38/26.35	619	3	0.018	Cytoplasm	Energy metabolism
G5	Glyceraldehyde-3-phosphate dehydrogenase	CAZ76054.1	7.08/36.85	75	14	0.032	Cytoplasm	Energy metabolism
G6	Enolase	AGH20063.1	5.59/48	366	18	0.018	Cytoplasm	Energy metabolism
G7	Pyruvate, phosphate dikinase 1	EMS52969.1	5.66/122	491	39	0.018	Chloroplast	Energy metabolism
G8	Dihydrolipoyl dehydrogenase	XP_003568861.1	7.63/58.81	253	23	0.015	Mitochondrion	Energy metabolism
G9	Aconitate hydratase	BAJ92965.1	6.83 / 107.3	163	25	0.043	Cytoplasm	Energy metabolism
G10	Sucrose synthase type 2	CAA03935.1	6.17/93.06	809	31	0.002	Cytoplasm	Storage substance biosynthesis
G11	Sucrose synthase 2	EMS65561.1	6.01/93.13	432	35	0.028	Cytoplasm	Storage substance biosynthesis
G12	Phosphoglucomutase	CAC85913.1	5.66/62.98	476	18	0.019	Cytoplasm	Storage substance biosynthesis
G13	Heat shock protein 101	AAD22629.1	5.95/101.1	916	40	0.039	Nucleus	Stress defence
G14	17.9 kDa class I heat shock protein-like	XP_020158980.1	5.82/27.42	224	21	0.017	Cytoplasm	Stress defence
G15	Oxalate oxidase 2	EMS57132.1	4.98/30.9	97	5	0.021	Cell-Membrane	Stress defence
G16	Dehydroascorbate reductase	AAL71854.1	5.88/23.46	812	15	0.035	Cytoplasm	Stress defence
G17	Disease resistance protein RPP8	EMS64545.1	8.75/78.5	48	14	0.022	Cytoplasmic	Stress defence
G18	Peroxidase 1	ADJ67792.1	8.14/38.8	340	13	0.032	Vacuole	Stress defence
G19	Translationally-controlled tumor protein	ABQ18237.1	4.55/18.8	552	16	0.022	Cytoplasm	Stress defence
G20	Globulin-1 S allele	EMS62417.1	7.77/55.3	416	16	0.024	Vacuole	Storage substance biosynthesis
G21	Hypothetical protein TRIUR3_35260	EMS65960.1	10.36/22.3	49	7	0.028	Cytoplasm	Other
G22	Serpin-Z2B	EMS46390.1	6.03/45.1	712	18	0.034	Chloroplast	Protein metabolism
G23	ATP-dependent zinc metalloprotease FTSH 2	EMS55427.1	5.7/71.9	53	12	0.027	Chloroplast	Protein metabolism
G24	Basic endochitinase C	EMS47713.1	8.66/28.2	130	3	0.029	Extracellular	Carbon metabolism
G25	Alanine aminotransferase 2	EMS46317.1	6.77/57.1	304	22	0.017	Cytoplasm	Protein metabolism
G26	Unnamed protein product	CBD23646.1	8.8/18	183	4	0.014	Nucleus	Other
G27	Serpin 1	ACN59483.1	5.44/43.1	500	17	0.041	Extracellular	Carbon metabolism
G28	Formate dehydrogenase	AAP80655.1	8.61/29.47	196	3	0.026	Mitochondrion	Carbon metabolism
G29	Hypothetical protein TRIUR3_14708	EMS66642.1	6.43/42.4	546	16	0.034	Cytoplasm	Other
G30	Glucose and ribitol dehydrogenase-like protein	EMT30749.1	6.54/31.88	264	11	0.032	Cytoplasm	Carbon metabolism
G31	Hypothetical protein TRIUR3_21260	EMS67899.1	6.34/17.47	632	8	0.006	Cytoplasm	Stress defence
G32	Putative methionine synthase	AAF00639.1	6.09/84.15	157	1	0.014	Cytoplasm	Protein metabolism
G33	Aspartate aminotransferase	ABY58643.1	6.77/42.06	194	9	0.021	Cytoplasm	Protein metabolism
G34	Globulin 3	ACJ65514.1	7.78/66.65	489	20	0.017	Vacuole	Storage substance biosynthesis
G35	Cold regulated protein	BAC41494.1	4.84/17.79	210	6	0.021	Cytoplasm	Stress defence
G36	Uncharacterized protein At5g02240-like	XP_020179544.1	5.68/29.24	163	13	0.018	Chloroplast	Other
G37	Elongation factor 1-beta	EMS45650.1	4.64/30.73	159	4	0.042	Vacuole	Protein metabolism
G38	Embryonic protein DC-8-like	XP_020196294.1	5.13 / 36.4	523	8	0.022	Nucleus	Other
G39	Translationally controlled tumor protein	AAM34280.1	4.55/18.85	264	7	0.021	Cytoplasm	Stress defence
G40	Alpha amylase inhibitor protein	AAR10959.1	7.44/18.2	119	7	0.031	Extracellular	Protein metabolism
G41	Hypothetical protein TRIUR3_24222	EMS59629.1	9.35/26.7	43	3	0.032	Cytoplasm	Other
G42	Putative aconitate hydratase, cytoplasmic	EMS45933.1	5.66/93.9	552	32	0.039	Cytoplasm	Energy metabolism
G43	5a2 protein	CAI64398.1	8.38 / 10.4	135	4	0.021	Golgi-Apparatus	Other
G44	Globulin-3A	AFM30909.1	8.48/66.3	757	31	0.021	Vacuole	Storage substance biosynthesis
G45	5-methyltetrahydropteroyltriglutamate--homocysteine	EMT07372.1	5.74/84.84	1230	28	0.025	Cytoplasm	Protein metabolism
G46	Putative fructose 1-,6-biphosphate aldolase	CAD12665.1	8.71/29.86	148	1	0.028	Cytoplasm	Energy metabolism
G47	5-methyltetrahydropteroyltriglutamate--homocysteine methyltransferase	EMS50887.1	6.17/81.7	836	24	0.032	Cytoplasm	Protein metabolism
G48	Elongation factor 1-gamma 2	EMS60520.1	6.18/46.8	544	30	0.033	Vacuole	Protein metabolism
G49	Serpin-N3.2	AFC89429.1	5.18/43.03	867	15	0.023	Extracellular	Stress defence
G50	ADP-glucose pyrophosphorylase large subunit	ABG88200.1	6.12/57.7	757	27	0.016	Chloroplast	Carbon metabolism
G51	Cytosolic glyceraldehyde-3-phosphate dehydrogenase	AAP83583.1	6.34/18.17	537	2	0.038	Cytoplasm	Carbon metabolism
G52	Lactoylglutathione lyase	EMT08036.1	5.43/32.83	129	10	0.008	Nucleus	Protein metabolism
G53	Ribulose-1,5-bisphosphate carboxylase/oxygenase small subunit	BAB19812.1	8.8/19.4	283	28	0.029	Chloroplast	Photosynthesis
G54	Catalase isozyme 1	EMS61345.1	6.83/71.16	426	17	0.029	Peroxisome	Stress defence
G55	Pm3b-like disease resistance protein 15Q1	ABO70341.1	6.27/59.2	143	2	0.036	Cytoplasm	Stress defence
G56	Serpin-Z2B; AltName: Full=TriaeZ2b	P93692.1	5.18/42.95	537	4	0.021	Extracellular	Stress defence
G57	Betaine-aldehyde dehydrogenase	AAL05264.1	5.44/54.4	433	17	0.022	Chloroplast	Protein metabolism
G58	Serpin-N3.2	AFC89429.1	5.18/43	278	13	0.021	Extracellular	Stress defence
G59	Ribulose-1,5-bisphosphate carboxylase/oxygenase large subunit, partial	AJD08937.1	6.18/20.1	78	5	0.044	Chloroplast	Photosynthesis
G60	Globulin-3A	AFM30909.1	8.48/66.3	806	27	0.039	Vacuole	Storage substance biosynthesis
G61	Globulin-1 S allele	EMS62417.1	7.77/55.3	210	16	0.035	Vacuole	Storage substance biosynthesis
G62	BJ297754 Y	BJ297754.1	5.02 / 38.5	126	1	0.038	Golgi-Apparatus	Other
G63	Basic endochitinase C	EMS47713.1	8.66/28.2	125	4	0.027	Extracellular	Storage substance biosynthesis
G64	Globulin-1 S allele	EMS66832.1	9.1/56.9	537	17	0.038	Vacuole	Storage substance biosynthesis
G65	Uridine 5'-monophosphate synthase	EMT24359.1	7.10 /45.51	183	13	0.021	Cytoplasm	Other
G66	Globulin 3	ACJ65514.1	7.78/66.70	379	11	0.033	Vacuole	Storage substance biosynthesis
G67	Dehydroascorbate reductase	AAL71854.1	5.88/23.46	812	15	0.016	Cytoplasm	Stress defence
G68	UDP-glycosyltransferase 73C5	EMS45811.1	5.03/36.2	47	9	0.038	Cell-Membrane	Carbon metabolism
G69	Glucose and ribitol dehydrogenase-like protein	EMT30749.1	6.54/31.88	312	11	0.039	Cytoplasm	Storage substance biosynthesis
G70	L-ascorbate peroxidase 1	EMS61931.1	5.85/27.4	238	12	0.046	Cytoplasm	Stress defence
G71	Hypothetical protein TRIUR3_33004	EMS50746.1	5.76/13.16	145	7	0.046	Cytoplasmic	Other

## Sheet: Table S3B
Table S3B. Identified DAP spots from Zhongmai 175 developing grain under drought stress treatment from 2-DE maps in combination with MALDI-TOF/TOF-MS data
Spot No.	Protein Name	Taxonomy	Accsession No.	Protein Score	Protein Score C. I. %	Pep. Count	± ppm	Start Seq.	End Seq	Peptide Sequence	Ion Score	Ion Score C. I. %	Modification
G1	Ribulose-1,5-bisphosphate carboxylase/oxygenase large subunit, partial	T. aestivum	BAO57047.1	166	100	10	39.2	430	436	R.EGNEIIR.A
							5.21	23	31	K.DTDILAAFR.V
							53.2	276	285	R.DNGLLLHIHR.A
							27.5	330	340	R.EMTLGFVDLLR.D
							27.5	330	340	R.EMTLGFVDLLR.D
							12.4	296	306	K.NHGMHFRVLAK.A
							44.4	137	149	K.TFQGPPHGIQVER.D	27	100
							44.4	137	149	K.TFQGPPHGIQVER.D
							21.7	330	346	R.EMTLGFVDLLRDDFIEK.D
							9.14	185	203	R.GGLDFTKDDENVNSQPFMR.W	84	100
G2	Fructose-bisphosphate aldolase cytoplasmic isozyme	A. tauschii	EMT05696.1	118	100	12	0	85	94	GGKPFVDILK
							112	307	317	AWSGKTENEEK
							12	288	298	KPWNLSFSFGR	4	0
							12	288	298	KPWNLSFSFGR
							10	238	249	VAPEVIAEYTVR	12	0
							10	238	249	VAPEVIAEYTVR
							7	237	249	KVAPEVIAEYTVR	17	0
							7	237	249	KVAPEVIAEYTVR
							-10	25	39	GILAADESTGTIGKR
							18	40	52	FASINVENVEDNR
							18	197	210	CAYVTEVVLAACYK			Carbamidomethyl (C)[1,12]
							46	40	53	FASINVENVEDNRR	9	0
							46	40	53	FASINVENVEDNRR
							9	149	168	IGATEPSQLSIDQNAQGL
										AR
							21	107	128	GTIELAGTNGETTTQGFD
										DLGK
							8	169	196	YAIICQENGLVPIVEPEILV			Carbamidomethyl (C)[5]
										DGPHDIDR
G3	Fructose-bisphosphate aldolase cytoplasmic isozyme	A. tauschii	EMT15181.1	310	100	9	-16	85	94	GGKPFVDILK	40	92.443
							-13	40	53	FASINVENVEDNRR	35	72.688
							-5	149	168	IGATEPSQLSIDQNAQGLAR	49	98.999
							-7	107	129	GTIELAGTNGETTTQGFDDLGKR	34	66.936
G4	Triosephosphate-isomerase	T. aestivum	CAC14917.1	619	100	3	4	5	12	FFVGGNWK
							4	5	12	FFVGGNWK	44	88.452
							3	114	123	VAYALAQGLK
							6	195	206	TNVSPEVAESTR
							6	195	206	TNVSPEVAESTR	57	99.37
							-1	207	219	IIYGGSVTGASCK			Carbamidomethyl (C)[12]
							5	124	135	VIACVGETLEQR			Carbamidomethyl (C)[4]
							5	124	135	VIACVGETLEQR	98	100	Carbamidomethyl (C)[4]
							3	101	113	SLMGESSEFVGEK
							2	101	113	SLMGESSEFVGEK			Oxidation (M)[3]
							2	101	113	SLMGESSEFVGEK	60	99.68	Oxidation (M)[3]
							-5	136	149	EAGSTMAVVAEQTK			Oxidation (M)[6]
							2	100	113	RSLMGESSEFVGEK
							-1	100	113	RSLMGESSEFVGEK			Oxidation (M)[4]
							7	176	190	VASPAQAQEVHANLR
							7	176	190	VASPAQAQEVHANLR	88	100
							8	56	70	LRPEIQVAAQNCWVK			Carbamidomethyl (C)[12]
							8	56	70	LRPEIQVAAQNCWVK	83	99.999	Carbamidomethyl (C)[12]
							9	54	70	GKLRPEIQVAAQNCWVK			Carbamidomethyl (C)[14]
							11	176	194	VASPAQAQEVHANLRDW
										LK
							11	176	194	VASPAQAQEVHANLRDW	75	99.99
										LK
							-4	155	175	IKDWTNVVVAYEPVWAIG
										TGK
							-9	71	99	KGGAFTGEVSAEMLVNL
										GVPWVILGHSER
							91	71	99	KGGAFTGEVSAEMLVNL
										GVPWVILGHSER
							-11	71	99	KGGAFTGEVSAEMLVNL			Oxidation (M)[13]
										GVPWVILGHSER
G5	Glyceraldehyde-3-phosphate dehydrogenase	Triticum aestivum	CAZ76054.1	75	96.666	11	-35	230	236	LTGMSFR			Oxidation (M)[4]
							-29	301	311	AGIALNDHFVK
							-57	203	217	AASFNIIPSSTGAAK
							-22	237	250	VPTVDVSVVDLTVR
							-22	237	250	VPTVDVSVVDLTVR	115	100
							-53	68	82	TLLFGEKPVTVFGVR
							-53	68	82	TLLFGEKPVTVFGVR
							-6	312	325	LVSWYDNEWGYSNR
							-6	312	325	LVSWYDNEWGYSNR
							-30	237	253	VPTVDVSVVDLTVRTEK
							-30	237	253	VPTVDVSVVDLTVRTEK
							-25	274	293	GIMGYVEEDLVSTDFVG
										DSR
							-25	274	293	GIMGYVEEDLVSTDFVG
										DSR
							-32	274	293	GIMGYVEEDLVSTDFVG			Oxidation (M)[3]
										DSR
							-32	274	293	GIMGYVEEDLVSTDFVG	63	99.874	Oxidation (M)[3]
										DSR
							-24	272	293	LKGIMGYVEEDLVSTDFV
										GDSR
							-38	272	293	LKGIMGYVEEDLVSTDFV			Oxidation (M)[5]
										GDSR
							-38	272	293	LKGIMGYVEEDLVSTDFV	39	66.567	Oxidation (M)[5]
										GDSR
							-31	83	109	NPEEIPWGEAGADYVVE
										STGVFTDKDK
							-31	83	109	NPEEIPWGEAGADYVVE	39	67.025
										STGVFTDKDK
							-23	21	48	VALQSDDVELVAVNDPFI
										TTEYMTYMFK
							-29	21	48	VALQSDDVELVAVNDPFI			Oxidation (M)[23]
										TTEYMTYMFK
							-26	21	48	VALQSDDVELVAVNDPFI			Oxidation (M)[23,26]
G6	Enolase	T. aestivum	CBD23646	366	100	18	-22.12	12	17	R.QIFDSR.G
							-34.61	418	423	K.YNQLLR.I
							-25.85	439	446	K.FRAPVEPY.-	57	100
							-25.85	439	446	K.FRAPVEPY.-
							-66.77	1	11	-.MAATIQSVKAR.Q	81	100
							-25.09	373	383	K.HAGWGVMTSHR.S
							-25.09	373	383	K.HAGWGVMTSHR.S			Oxidation (M)
							-33.00	373	383	K.HAGWGVMTSHR.S
							-28.98	134	147	K.IPLYQHIANLAGNK.Q
							-14.24	36	53	R.AAVPSGASTGVYEALELR.D
							-14.24	36	53	R.AAVPSGASTGVYEALELR.D
							-48.28	169	185	K.LAMQEFMILPTGAASFK.E
							-36.38	246	263	K.VVIGMDVAASEFYNDKDK.T
							-26.48	246	263	K.VVIGMDVAASEFYNDKDK.T
							-43.87	148	168	K.QLVLPVPAFNVINGGSHAGNK.L
							-43.87	148	168	K.QLVLPVPAFNVINGGSHAGNK.L	57	100
							-34.76	384	405	R.SGETEDTFIADLAVGLSTGQIK.T
							-8.83	291	315	K.SFVSEYPIVSIEDPFDQDDWVHYAK.M
G7	Pyruvate, phosphate dikinase 1	T. urartu	EMS52969.1	491	100	39	31.3	12	17	R.VFHFGK.G
							-6.53	350	357	K.RTGTGAVK.I			Oxidation (M)
							-12.13	138	144	R.FAYDSYR.R			Oxidation (M)
							-12.13	138	144	R.FAYDSYR.R
							-5.97	612	619	R.SDFEGIFR.A	45	100
							-5.97	612	619	R.SDFEGIFR.A
							-7.30	234	242	R.SINQITGLR.G	37	100
							-3.94	202	210	K.GEQFPSDPK.R
							-30.17	996	1004	K.VGTMIEIPR.A			Oxidation (M)
							-4.15	82	90	R.WVEEYMGAR.L
							-22.37	82	90	R.WVEEYMGAR.L
							-45.76	202	211	K.GEQFPSDPKR.Q			Oxidation (M)
							-19.55	912	922	K.LSEVNPMLGFR.G			Oxidation (M)
							-19.55	912	922	K.LSEVNPMLGFR.G
							-25.75	979	990	R.QIANNVFTNMGK.T	28	100
							-4.91	573	583	R.TEHMFFASDER.I
							-19.60	573	583	R.TEHMFFASDER.I
							-13.44	91	103	R.LGDPARPLLLSVR.S
							-13.44	91	103	R.LGDPARPLLLSVR.S
							-17.54	358	370	K.IAVDMVNEALVDR.N	22	100
							-15.92	358	370	K.IAVDMVNEALVDR.N
							18.6	174	187	K.GVDNDTDLTANDLR.E
							5.58	926	939	R.LGISYPELTEMQAR.A			Oxidation (M)
							-10.57	926	939	R.LGISYPELTEMQAR.A
							-10.57	926	939	R.LGISYPELTEMQAR.A			Oxidation (M)
							33.6	188	201	R.ELVGQYKNVYVEAK.G	27	100
							-2.91	327	339	K.EMMDIEFTVQENR.L			Oxidation (M)
							-19.81	327	339	K.EMMDIEFTVQENR.L			Oxidation (M)
							-2.93	67	81	R.ALPPGLWEETLEGLR.W			Oxidation (M)
							-0.56	631	647	R.LSQEGDIGVVGGGRGQR.D
							-7.66	212	228	R.QLQLAVLAVFDSWDSPR.A			Oxidation (M)
							3.92	277	295	K.LYGEFLVNAQGEDVVAGIR.T
							3.92	277	295	K.LYGEFLVNAQGEDVVAGIR.T
							-7.77	440	460	R.TETSPEDVGGMHAAAGILTAR.G	124	100
							0.06	873	892	R.LLDPPLHEFLPEGHVEDIVR.E			Oxidation (M)
							0.06	873	892	R.LLDPPLHEFLPEGHVEDIVR.E
							-0.89	1041	1062	K.FLPIYLAQGILQHDPFEVLDQR.G	93	100
							-2.52	376	399	K.MVEPGHLDQLLHPQFANPEAASYK.G			Oxidation (M)
							6.69	376	399	K.MVEPGHLDQLLHPQFANPEAASYK.G			Oxidation (M)
G8	Dihydrolipoyl dehydrogenase 1	Arabidopsis thaliana	XP_003568861.1	253	100	16	-37	11	18	AAEAVLLR
							-27	2	9	AMASLARR			Oxidation (M)[2]
							-21	415	422	FPLLANSR
							-8	100	108	SSFAHHGVK
							1	174	184	NIIVATGSDVK
							62	477	489	TCHAHPTVSEALK			Carbamidomethyl (C)[2]
							69	360	374	AEEDGVACVEFIAGK			Carbamidomethyl (C)[8]
							55	71	86	GALGGTCLNVGCIPSK			Carbamidomethyl (C)[7,12]
							20	343	359	GVYAIGDAIPGPMLAHK
							14	343	359	GVYAIGDAIPGPMLAHK			Oxidation (M)[13]
							14	343	359	GVYAIGDAIPGPMLAHK	1	0	Oxidation (M)[13]
							36	310	327	VPYTAGIGLDAIGVETDK
							65	405	422	ASGVAYQVGKFPLLANS
										R
							65	405	422	ASGVAYQVGKFPLLANS	24	0
										R
							48	152	171	LVSPSEVSVDLVDGGSTI
										VK
							79	310	330	VPYTAGIGLDAIGVETDK
										GGR
							79	310	330	VPYTAGIGLDAIGVETDK	75	99.993
										GGR
							83	231	253	LGSEVTVVEFAPDIVPSM			Oxidation (M)[18]
										DGEIR
							88	375	398	EGHVDYDTVPGVVYTHP
										EVASVGK
							88	231	254	LGSEVTVVEFAPDIVPSM			Oxidation (M)[18]
										DGEIRK
							88	231	254	LGSEVTVVEFAPDIVPSM	43	87.865	Oxidation (M)[18]
										DGEIRK
G9	Aconitate hydratase	Hordeum vulgare subsp. vulgare	BAJ92965.1	163	100	25	51	516	522	VAEFSFR
							51	516	522	VAEFSFR	30	0
							51	966	972	SFTCTLR			Carbamidomethyl (C)[4]
							45	145	152	ILLESAIR
							48	809	816	DFNSYGSR
							43	855	863	LAVFDAAMK			Oxidation (M)[8]
							50	684	691	DGKEVYFR
							50	706	714	SSVLPDMFK
							59	585	593	YLDKSGLQK
							44	808	816	KDFNSYGSR
							45	817	825	RGNDEIMAR			Oxidation (M)[7]
							47	809	817	DFNSYGSRR
							53	443	451	ANNMFVDYK			Oxidation (M)[4]
							40	136	144	IDRLPYSIR
							40	136	144	IDRLPYSIR	21	0
							46	167	176	ILDWENSATK
							4	420	429	TLDYLKLTGR
							43	177	186	QVEIPFKPAR
							43	177	186	QVEIPFKPAR	46	91.539
							52	153	162	NCDEFQVTGK			Carbamidomethyl (C)[2]
							42	125	135	YYSLPALADPR
							42	125	135	YYSLPALADPR	23	0
							40	744	754	STYIHEPPYFK
							12	911	924	SNLAGMGIVPLCFK			Carbamidomethyl (C)[12], Oxidation (M)[6]
							43	430	442	SDETVAMIETYLR
							43	430	442	SDETVAMIETYLR	24	0
							-10	840	854	GEVGPKTIHVPSGEK
							43	925	939	AGEDADTLGLTGHER
							33	430	442	SDETVAMIETYLR			Oxidation (M)[7]
							33	430	442	SDETVAMIETYLR	11	0	Oxidation (M)[7]
							3	488	500	NMKSDWLSCLDNK			Carbamidomethyl (C)[9], Oxidation (M)[2]
							13	163	176	DVEKILDWENSATK
							20	559	572	KACDLGLEVKPWIK			Carbamidomethyl (C)[3]
							6	491	504	SDWLSCLDNKVGFK			Carbamidomethyl (C)[6]
							41	239	253	SENAVQANMELEFSR
							41	239	253	SENAVQANMELEFSR	15	0
							14	239	253	SENAVQANMELEFSR			Oxidation (M)[9]
							14	239	253	SENAVQANMELEFSR	27	0	Oxidation (M)[9]
							17	443	457	ANNMFVDYKQVQAER
							12	443	457	ANNMFVDYKQVQAER			Oxidation (M)[4]
							-11	357	373	NGVTATDLVLTVTQMLR			Oxidation (M)[15]
							19	381	397	FVEFYGGGMGELSLADR			Oxidation (M)[9]
							19	381	397	FVEFYGGGMGELSLADR	49	95.818	Oxidation (M)[9]
							20	866	885	NEGHDTIILAGAEYGSGS
										SR
							30	187	205	VLLQDFTGVPAVVDLAC			Carbamidomethyl (C)[17]
										MR
G10	Sucrose synthase type 2	T. aestivum	CAA03935.1	809	100	31	-31	743	750	ISQGGLQR
							-16	244	251	GWGDCAQR			Carbamidomethyl (C)[5]
							-1	646	653	WISAQMNR
							-20	205	214	SLGTLQGALR
							-16	646	653	WISAQMNR			Oxidation (M)[6]
							-35	776	783	YVSNLDRR
							-13	317	325	AMENEMLLR
							-15	317	325	AMENEMLLR			Oxidation (M)[2,6]
							-27	722	732	ASALLVDFFGK
							-23	573	582	KKPIIFSMAR
							-9	157	167	SIGNGVQFLNR
							10	1	12	MGETAGGRALSR
							10	1	12	MGETAGGRALSR
							-58	573	582	KKPIIFSMAR			Oxidation (M)[8]
							-17	512	522	VVHGIDVFDPK
							6	646	655	WISAQMNRVR
							16	588	598	NMTGLVEMYGR
							-14	359	369	VLGTEHTHILR
							-10	588	598	NMTGLVEMYGR			Oxidation (M)[2]
							-1	588	598	NMTGLVEMYGR			Oxidation (M)[2,8]
							-35	787	796	RYLEMLYALK			Oxidation (M)[5]
							-9	67	77	LKDTAFEDLLR
							-9	67	77	LKDTAFEDLLR	67	99.934
							-13	178	188	ESMYPLLNFLR			Oxidation (M)[3]
							-12	445	455	TKYPNSDLYWK
							-4	343	355	LLPDAHGTTCGQR			Carbamidomethyl (C)[10]
							-4	343	355	LLPDAHGTTCGQR	65	99.889	Carbamidomethyl (C)[10]
							-2	586	598	VKNMTGLVEMYGR			Oxidation (M)[4,10]
							-4	602	617	LQELVNLVVVCGDHGK			Carbamidomethyl (C)[11]
							-4	602	617	LQELVNLVVVCGDHGK	123	100	Carbamidomethyl (C)[11]
							7	631	645	MFDLIEQYNLIGHIR
							-4	631	645	MFDLIEQYNLIGHIR			Oxidation (M)[1]
							7	20	37	IGDSLSAHTNELVAVFSR
							7	20	37	IGDSLSAHTNELVAVFSR	145	100
							11	630	645	KMFDLIEQYNLIGHIR
							-1	630	645	KMFDLIEQYNLIGHIR			Oxidation (M)[2]
							15	173	188	LFHDKESMYPLLNFLR
							4	173	188	LFHDKESMYPLLNFLR			Oxidation (M)[8]
							4	173	188	LFHDKESMYPLLNFLR	31	0	Oxidation (M)[8]
							-11	216	235	AETHLSGLPADTPYSEFH
										HR
							62	216	235	AETHLSGLPADTPYSEFH
										HR
							7	44	64	GMLQPHQITAEYNAAIPE			Oxidation (M)[2]
										AER
							13	252	273	ASETIHLLLDLLEAPDPSS
										LEK
							24	215	235	KAETHLSGLPADTPYSEF
										HHR
							24	215	235	KAETHLSGLPADTPYSEF	93	100
										HHR
							28	523	544	FNIVSPGADMSIYFPYTE
										QQKR
							20	44	66	GMLQPHQITAEYNAAIPE
										AEREK
							10	523	544	FNIVSPGADMSIYFPYTE			Oxidation (M)[10]
										QQKR
							-16	44	66	GMLQPHQITAEYNAAIPE			Oxidation (M)[2]
										AEREK
G11	Sucrose synthase 2	T. urartu	EMS65561.1	432	100	35	-74	244	251	GWGDCAQR	19	0	Carbamidomethyl (C)[5]
							-74	244	251	GWGDCAQR			Carbamidomethyl (C)[5]
							-76	236	243	FQELGLEK
							-62	647	654	WISAQMNR
							-62	647	654	WISAQMNR
							-76	205	214	SLGTLQGALR
							-73	647	654	WISAQMNR			Oxidation (M)[6]
							-73	575	583	KPIIFSMAR
							-76	575	583	KPIIFSMAR			Oxidation (M)[7]
							-46	69	77	DTAFEDLLR
							-74	317	325	AMENEMLLR
							-78	317	325	AMENEMLLR			Oxidation (M)[2]
							-69	622	630	DKEEQAEFK
							-75	317	325	AMENEMLLR			Oxidation (M)[2,6]
							-78	789	797	YLEMLYALK
							-77	789	797	YLEMLYALK			Oxidation (M)[4]
							-91	723	733	ASALLVDFFGK
							-73	448	456	YPNSDLYWK
							-70	157	167	SIGNGVQFLNR
							-77	513	523	VVHGIDVFDPK
							-53	589	599	NMTGLVEMYGR
							-72	359	369	VLGTEHTHILR
							-75	589	599	NMTGLVEMYGR			Oxidation (M)[2]
							-71	788	797	RYLEMLYALK
							-72	589	599	NMTGLVEMYGR			Oxidation (M)[2,8]
							-78	788	797	RYLEMLYALK			Oxidation (M)[5]
							-72	67	77	LKDTAFEDLLR	39	96.166
							-72	67	77	LKDTAFEDLLR
							-69	178	188	ESMYPLLNFLR	23	0
							-69	178	188	ESMYPLLNFLR
							-73	178	188	ESMYPLLNFLR			Oxidation (M)[3]
							-79	765	776	LMTLSGVYGFWK
							-75	446	456	TKYPNSDLYWK
							-78	765	776	LMTLSGVYGFWK			Oxidation (M)[2]
							-71	343	355	LLPDAHGTTCGQR			Carbamidomethyl (C)[10]
							-71	343	355	LLPDAHGTTCGQR			Carbamidomethyl (C)[10]
							-74	432	445	LGVTHCTIAHALEK			Carbamidomethyl (C)[6]
							-75	603	618	LQELVNLVVVCGDHGK			Carbamidomethyl (C)[11]
							-68	632	646	MFDLIEQYNLIGHIR
							-73	632	646	MFDLIEQYNLIGHIR			Oxidation (M)[1]
							-72	20	37	IGDSLSAHTNELVAVFSR	16	0
							-72	20	37	IGDSLSAHTNELVAVFSR
							-77	631	646	KMFDLIEQYNLIGHIR			Oxidation (M)[2]
							-68	494	512	DTVGQYESHMAFTMPGL
										YR
							-74	494	512	DTVGQYESHMAFTMPGL			Oxidation (M)[10]
										YR
							-73	494	512	DTVGQYESHMAFTMPGL			Oxidation (M)[10,14]
										YR
							-80	105	124	VNVSELGVEELSVAEYLQ
										FK
							-70	216	235	AETHLSGLPADTPYSEFH
										HR
							-69	44	64	GMLQPHQITAEYNAAIPE
										AER
							-75	44	64	GMLQPHQITAEYNAAIPE			Oxidation (M)[2]
										AER
							-80	252	273	ASETIHLLLDLLEAPDPSS
										LEK
							-67	215	235	KAETHLSGLPADTPYSEF	10	0
										HHR
							-67	215	235	KAETHLSGLPADTPYSEF
										HHR
							-77	524	544	FNIVSPGADMSIYFPYTE
										QQK
							-80	524	544	FNIVSPGADMSIYFPYTE			Oxidation (M)[10]
										QQK
							-76	546	567	LTSLHTEIEELLFSDIENA
										EHK
							-73	44	66	GMLQPHQITAEYNAAIPE
										AEREK
G12	Phosphoglucomutase	T. aestivum	CAC85913.1	476	100	18	11	511	518	YLFGDGSR	52	99.598
							11	511	518	YLFGDGSR
							11	54	64	GATIVVSGDGR	18	0
							11	54	64	GATIVVSGDGR
							-1	535	542	IYIEQYEK	24	0
							-1	535	542	IYIEQYEK
							3	206	214	TIFDFESIK
							6	361	369	FFEVPTGWK
							8	523	534	LSGTGSVGATIR
							8	523	534	LSGTGSVGATIR
							2	206	215	TIFDFESIKK	32	56.213
							2	206	215	TIFDFESIKK
							10	446	457	YDYENVDAEAAK
							-3	550	564	ASSDALSPLVDVALK
							-1	259	274	EDFGGGHPDPNLTYAK	33	66.554
							-1	259	274	EDFGGGHPDPNLTYAK
							6	9	24	ETKPYEGQKPGTSGLR	48	99.075
							6	9	24	ETKPYEGQKPGTSGLR
							5	222	238	FSFCFDGLHGVAGAYAK			Carbamidomethyl (C)[4]
							3	9	25	ETKPYEGQKPGTSGLRK
							3	285	303	TSNVEPPEFGAAADGDA	47	98.83
										DR
							3	285	303	TSNVEPPEFGAAADGDA
										DR
							8	86	104	VWVGQDSLLSTPAVSAII
										R
							8	86	104	VWVGQDSLLSTPAVSAII
										R
							-2	114	136	ATGAFILTASHNPGGPTE	10	0
										DFGIK
							-2	114	136	ATGAFILTASHNPGGPTE
										DFGIK
							-2	285	309	TSNVEPPEFGAAADGDA			Oxidation (M)[21]
										DRNMVLGK
							0	479	505	EIQPTVADVVSADEFEYK
										DPVDGSVSK
G13	Heat shock protein 101	T. aestivum	AAD22629.1	916	100	40	-27.95	330	335	K.DAAFER.R
							-14.81	257	262	R.GEFEER.L			Oxidation (M)
							-38.99	181	187	K.LDPVIGR.D	25	100	Oxidation (M)
							-41.80	443	449	K.ARLVEVR.K			Oxidation (M)
							84.2	269	276	K.EVEEAEGK.V
							-53.00	546	553	R.WTGIPVTR.L
							-21.00	361	368	K.YEGHHGVR.I
							-29.28	554	561	R.LGQNDKER.L
							-22.15	743	750	R.DLVMQEVR.R
							-29.81	217	226	K.TAVVEGLAQR.V
							-29.43	255	262	K.YRGEFEER.L
							-36.03	373	383	R.AIVVAAQLSAR.Y
							-26.58	752	760	R.HFRPELLNR.L
							-26.58	752	760	R.HFRPELLNR.L
							-19.08	230	240	R.GDVPSNLLDVR.L			Oxidation (M)
							-27.57	865	876	R.SGGLVNAETGQR.S
							-26.27	484	495	R.EELQFTLQEAER.R
							-0.01	154	168	R.KVESASGDTNFQALK.T
							-25.36	672	684	R.RPYSVILFDEVEK.A
							-22.93	484	496	R.EELQFTLQEAERR.M	34	100
							-22.93	483	495	R.REELQFTLQEAER.R
							-13.68	635	648	R.IDMSEYMEQHSVAR.L
							-18.19	573	589	R.VVGQTEAVNAVAEAVLR.S
							-18.19	573	589	R.VVGQTEAVNAVAEAVLR.S
							-21.04	620	634	K.ALAEQLFDDENLLVR.I	85	100
							-21.04	620	634	K.ALAEQLFDDENLLVR.I
							1.64	48	66	R.QAVAGASGGNASAGDSFER.V	84	100
							-30.08	277	292	K.VILFIDEIHLVLGAGR.T			Oxidation (M)
							-16.97	407	421	R.VQLDSQPEEIDNLER.K
							-21.42	685	701	K.AHVAVFNTLLQVLDDGR.L	119	100
							-21.42	685	701	K.AHVAVFNTLLQVLDDGR.L
							-32.91	293	309	R.TEGSMDAANLFKPMLAR.G	123	100
							-21.16	761	776	R.LDEIVVFDPLSHEQLR.K
							-35.12	389	406	R.HLPDKAIDLVDEACANVR.V
							-15.19	337	355	R.FQQVYVAEPSVADTISILR.G
							-15.19	337	355	R.FQQVYVAEPSVADTISILR.G
							-41.61	714	735	R.NTVIIMTSNLGAEHLLAGMVGK.N	111	100
							-9.27	649	670	R.LIGAPPGYVGHEEGGQLTEQVR.R			2 Oxidation (M)
							-9.27	649	670	R.LIGAPPGYVGHEEGGQLTEQVR.R
							-11.83	520	545	K.LEGETGENLMLTETVGPEQIAEVVSR.W
G14	17.9 kDa class I heat shock protein-like	T. aestivum	XP_020158980.1	224	100	21	-49	56	64	ETPEAHVFK	40	95.931
							-45	40	51	TSSDTAAFAGAR	28	32.942
							-43	77	91	VEVEDGNILQISGER	48	99.395
G15	Oxalate oxidase 2	T. urartu	EMS57132.1	97	100	5	-74.08	201	209	R.AGENFLIPR.G
							-52.46	178	193	K.GELLVGIIGSNESGNR.L	84	100
							-48.65	153	168	R.VDFAPGGTNPPHIHPR.A
							-48.65	153	168	R.VDFAPGGTNPPHIHPR.A
							-42.29	135	152	R.LDVTEFPGENTQGISMNR.V
G16	Dehydroascorbate reductase	T. aestivum	AAL71854.1	812	100	15	-14	33	39	KVPYQMK			Oxidation (M)[6]
							-4	25	32	VLLTLEEK
							1	200	209	ENLIAGWAPK
							0	102	111	IFSTFVTFLK
							0	102	111	IFSTFVTFLK	56	99.272
							2	197	209	ATKENLIAGWAPK
							0	157	168	LYHLQVALEHFK
							0	157	168	LYHLQVALEHFK	82	99.998
							-2	40	52	LIDVSNKPDWFLK
							-2	40	52	LIDVSNKPDWFLK	104	100
							-1	122	135	ALVDELQALEEHLK
							-1	122	135	ALVDELQALEEHLK	68	99.945
							-11	69	83	WIADSDVITQVIEEK
							4	8	24	AAVGHPDTLGDCPFSQR			Carbamidomethyl (C)[12]
							4	8	24	AAVGHPDTLGDCPFSQR	140	100	Carbamidomethyl (C)[12]
							-9	84	101	YPTPSLVTPAEYASVGSK
							10	172	189	VPETLTSVHAYTEALFSR
							10	172	189	VPETLTSVHAYTEALFSR	134	100
							-3	136	156	AHGPYINGANISAVDLSL
										APK
							17	169	189	GWKVPETLTSVHAYTEA
										LFSR
							17	169	189	GWKVPETLTSVHAYTEA	70	99.966
										LFSR
							31	114	135	DASDGSEKALVDELQAL
										EEHLK
G17	Disease resistance protein RPP8	T. urartu	EMS64545.1	48	100	14	-32.92	649	654	R.WEAEAK.K	44	100
							7.35	47	57	K.YCSSSTSFVYK.M
							-65.44	159	171	R.VKTCLLSVTMFPK.G
							12.0	183	195	R.RWIAEGFVEHDGR.L
							12.0	183	195	R.RWIAEGFVEHDGR.L	67	100
							-70.16	131	145	R.VTGQGEQPAFAELKK.V
							25.3	567	581	R.FGSCTFSLAAGKFER.L
							-10.86	513	527	K.LRGSLSEGLPGFMYK.L	88	100
							-69.05	328	344	K.GIDEQALCKIFQLIHLK.Y
							-38.82	233	250	K.MCQVHGVLLDFLLSESLR.R	130	100
							-38.82	233	250	K.MCQVHGVLLDFLLSESLR.R
							-41.71	233	250	K.MCQVHGVLLDFLLSESLR.R			Oxidation (M)
							-41.71	233	250	K.MCQVHGVLLDFLLSESLR.R
							5.02	85	116	K.QLAQGICNGCHGLPLAVVSAAKYLRPIWTELK.Q
G18	Peroxidase 1	T. aestivum	ADJ67792.1	340	100	13	36.2	248	253	R.TVLDVR.T	66	100
							7.95	317	324	R.TSDLGEVR.R
							19.6	53	60	R.GFVQDAVR.K	74	100
							23.9	62	71	K.DIGLAAGLLR.L
							31.6	34	41	R.GLSFDFYR.R	91	100
							31.6	34	41	R.GLSFDFYR.R
							26.1	127	141	R.GAVVSCADILALAAR.D	73	100
							28.2	219	234	R.LFPRPDPTINPPFLAR.L
							28.2	219	234	R.LFPRPDPTINPPFLAR.L
							24.8	254	269	R.TPNVFDNQYYVDLVNR.E
							24.8	254	269	R.TPNVFDNQYYVDLVNR.E
							30.7	270	291	R.EGLFVSDQDLFTNDITRPIVER.F			Oxidation (M)
							30.7	270	291	R.EGLFVSDQDLFTNDITRPIVER.F
G19	Translationally-controlled tumor protein	T. aestivum	ABQ18237.1	552	100	16	-51.90	86	92	K.QFISHMK.R
							-68.90	1	7	-.MLVYQDK.L			Oxidation (M)
							-57.46	67	75	K.VVDIVDTFR.L
							-57.46	67	75	K.VVDIVDTFR.L	208	100
							-76.53	76	84	R.LQEQPAFDK.K
							-68.18	76	85	R.LQEQPAFDKK.Q	63	100
							-68.18	76	85	R.LQEQPAFDKK.Q			2 Oxidation (M)
							-87.30	102	112	K.LEGDDLDAFKK.N			2 Oxidation (M)
							-50.05	8	21	K.LSGDELLSDSFPYR.E
							-50.05	8	21	K.LSGDELLSDSFPYR.E			Oxidation (M)
							-64.49	149	164	K.EGAADPTFLYFAHGLK.E			Oxidation (M)
							-64.49	149	164	K.EGAADPTFLYFAHGLK.E
							-84.29	1	21	-.MLVYQDKLSGDELLSDSFPYR.E	83	100
							-41.64	127	148	K.DLQFFVGESMHDDGGVVFAYYK.E
							-57.61	127	148	K.DLQFFVGESMHDDGGVVFAYYK.E
							-57.61	127	148	K.DLQFFVGESMHDDGGVVFAYYK.E	64	100
G20	Globulin-1 S allele	T. urartu	EMS62417.1	416	100	16	-54.70	395	401	R.QVRAQIK.V
							-51.51	79	85	R.FDHELLR.G	104	100
							-49.03	318	325	R.IYVVVEGR.D			2 Oxidation (M)
							-52.21	93	101	R.VAYLDAAPR.A
							-30.95	457	465	K.ALAFPQQAR.E	84	100
							-61.16	119	128	R.EGEGVLVLLR.N			Oxidation (M)
							-30.43	38	47	R.RWQEGGDEGR.S
							-31.48	474	488	R.AQPESVFVAGPQQQR.R
							-31.48	474	488	R.AQPESVFVAGPQQQR.R
							-53.38	48	63	R.SGGSGRPYHFGQESYR.E
							-53.38	48	63	R.SGGSGRPYHFGQESYR.E
							-40.77	221	236	K.SKGEGEIYEASEEQIR.E
							-47.05	102	118	R.AFLQPSHHDADEIAFVR.E
							-47.05	102	118	R.AFLQPSHHDADEIAFVR.E
							-40.17	139	158	R.EGDVIVIPAGSIVYSANTHR.S
							-40.17	139	158	R.EGDVIVIPAGSIVYSANTHR.S	100	100
G21	Hypothetical protein TRIUR3_35260	T. urartu	EMS65960.1	49	100	7	-43.81	140	149	R.AMASWKSPLR.Q
							11.2	133	145	R.LPCSTPRAMASWK.S
							4.51	66	78	R.SSSPAMAFLLQRR.A	66	100
							4.51	66	78	R.SSSPAMAFLLQRR.A
							-36.62	88	103	R.CCTRTSPTLPPSPAPR.Y
							-69.78	60	77	R.SGLAPRSSSPAMAFLLQR.R
							-69.78	60	77	R.SGLAPRSSSPAMAFLLQR.R	74	100
G22	Serpin-Z2B	T. urartu	EMS46390.1	712	100	23	-61.67	11	18	R.LSIAHQTR.F	83	100
							-61.67	11	18	R.LSIAHQTR.F			Oxidation (M)
							-54.34	269	277	R.SGIWSLAEK.L
							-75.52	189	198	R.LVLGNALYFK.G
							-54.36	199	208	K.GAWTDQFDPR.G
							-54.36	199	208	K.GAWTDQFDPR.G
							-61.47	127	137	K.AEAQSVDFQTK.C
							-77.90	306	317	K.ISFGIEASDLLK.G	69	100
							-77.90	306	317	K.ISFGIEASDLLK.G
							-57.64	176	188	K.DILPAGSIDNNTR.L
							-57.64	176	188	K.DILPAGSIDNNTR.L
							-75.01	257	268	R.QFSMYILLPEAR.S	100	100
							-63.49	257	268	R.QFSMYILLPEAR.S
							-59.01	125	137	K.YKAEAQSVDFQTK.C			Oxidation (M)
							-76.62	155	168	K.AAEVTAQVNSWVEK.V
							-76.62	155	168	K.AAEVTAQVNSWVEK.V	50	100
							-73.90	304	317	K.FKISFGIEASDLLK.G
							-73.90	304	317	K.FKISFGIEASDLLK.G	106	100
							-56.44	278	291	K.LSAEPEFLEQHIPR.Q
							-56.44	278	291	K.LSAEPEFLEQHIPR.Q
							-64.39	352	370	K.AFVEVNETGTEAAATTIAK.A
							-64.39	352	370	K.AFVEVNETGTEAAATTIAK.A
							-64.90	396	415	R.EDTSGVVLFIGHVVNPLLSS.-
G23	ATP-dependent zinc metalloprotease FTSH 2	T. urartu	EMS55427.1	53	100	12	-45.73	237	243	R.FTAVGAR.I			Oxidation (M)
							22.0	81	87	R.FLEYLDK.D
							22.0	81	87	R.FLEYLDK.D	31	100
							-5.69	599	608	K.LALDIDSAVK.Q
							-5.69	599	608	K.LALDIDSAVK.Q
							-32.71	627	639	R.VAMDKIVEVLLEK.E
							9.21	76	87	R.MSYSRFLEYLDK.D
							9.21	76	87	R.MSYSRFLEYLDK.D
							90.3	452	467	R.IVAGMEGTVMTDGKSK.S
							90.3	452	467	R.IVAGMEGTVMTDGKSK.S
							76.2	177	198	R.GGSGGMGGPGGPGFPLGFGQSK.A
							-43.02	413	435	R.TPGFSGADLANLLNEAAILAGRR.G	117	100
G24	Basic endochitinase C	T. urartu	EMS47713.1	130	100	3	-26.35	138	153	R.GPIQLSHNYNYGPAGR.A
							-26.35	138	153	R.GPIQLSHNYNYGPAGR.A
							-72.52	211	234	R.VPGFGVITNIINGGIECGHGQDSR.V
G25	Alanine aminotransferase 2	T. urartu	EMS46317.1	304	100	22	-12.68	499	505	K.IPAIISR.F			Oxidation (M)
							-75.38	402	410	K.DGILASLAR.R
							13.7	402	410	K.DGILASLAR.R
							8.99	110	118	K.QILALIPGR.A			Oxidation (M)
							-13.74	34	42	R.GEIVIHAQR.L	55	100	Oxidation (M)
							4.42	456	464	K.APDAFYALR.L
							4.42	456	464	K.APDAFYALR.L			Oxidation (M)
							-17.99	98	107	K.TLFSADSISR.A			Oxidation (M)
							1.91	80	92	R.EVLALCDHPDLLK.K	74	100	Oxidation (M)
							13.3	346	359	R.GGYMEITGFSAPVR.E
							4.17	346	359	R.GGYMEITGFSAPVR.E
							24.8	80	93	R.EVLALCDHPDLLKK.E	164	100
							14.4	506	518	R.FTVFHETFMAEYR.D
							11.1	506	518	R.FTVFHETFMAEYR.D			Oxidation (M)
							8.01	506	519	R.FTVFHETFMAEYRD.-	54	100	Oxidation (M)
							8.01	506	519	R.FTVFHETFMAEYRD.-
							-2.08	506	519	R.FTVFHETFMAEYRD.-
							-2.08	506	519	R.FTVFHETFMAEYRD.-			2 Oxidation (M)
							0.18	430	445	K.AEGAMYLFPQICLPQK.A
							28.2	465	489	R.LLESTGIVVVPGSGFGQVPGTWHFR.C
							28.2	465	489	R.LLESTGIVVVPGSGFGQVPGTWHFR.C
							58.6	422	445	K.LEGITCNKAEGAMYLFPQICLPQK.A	116	100
G26	Unnamed protein product	T. aestivum	CBD23646.1	183	100	4	48.5	93	113	K.LQDLLPSIINQLGPDNLDNLR.R
							48.5	93	113	K.LQDLLPSIINQLGPDNLDNLR.R	47	100
							46.1	92	113	K.KLQDLLPSIINQLGPDNLDNLR.R
							46.1	92	113	K.KLQDLLPSIINQLGPDNLDNLR.R
G27	Serpin 1	T. aestivum	ACN59483.1	500	100	17	-54.61	11	18	R.LSIAHQTR.F	132	100
							-95.71	2	10	M.ATTLATDVR.L
							-47.69	172	181	K.LVLANALYFK.G
							-37.18	262	271	K.LSAEPDFLER.H			Oxidation (M)
							-37.18	262	271	K.LSAEPDFLER.H
							-51.96	290	301	K.ISFGIEASDLLK.C	93	100
							-50.90	182	194	K.GAWTDQFDSYGTK.N
							-50.90	182	194	K.GAWTDQFDSYGTK.N
							-58.60	138	151	K.AAEVTTQVNSWVEK.V
							-98.35	288	301	K.FKISFGIEASDLLK.C
							-43.43	380	399	R.EDISGVVLFMGHVVNPLLSS.-
							-43.43	380	399	R.EDISGVVLFMGHVVNPLLSS.-
							-39.02	380	399	R.EDISGVVLFMGHVVNPLLSS.-			Oxidation (M)
							-2.43	33	61	K.SAASNAAFSPVSLHSALSLLAAGAGSATR.D
							-2.43	33	61	K.SAASNAAFSPVSLHSALSLLAAGAGSATR.D
							-12.76	329	354	R.VSSVFHQAFVEVNEQGTEAAASTAIK.M
							-12.76	329	354	R.VSSVFHQAFVEVNEQGTEAAASTAIK.M
G28	Formate dehydrogenase	T. aestivum	AAP80655.1	196	100	3	-62	171	176	ILILLR	17	42.37
							-83	45	58	IVGVFYQAGEYADK	51	99.81
							-71	59	73	NPNFVGCVEGALGIR	44	99.99
G29	Hypothetical protein TRIUR3_14708	T. urartu	EMS66642.1	546	100	16	-5	142	148	DMGKGFR
							-3	142	148	DMGKGFR			Oxidation (M)[2]
							-7	186	192	GDNQCWK			Carbamidomethyl (C)[5]
							2	290	299	HSTGQGHPVK
							2	290	299	HSTGQGHPVK	40	97.2
							0	76	83	DETQHWLK
							0	360	367	WCEGDNQR			Carbamidomethyl (C)[2]
							0	360	367	WCEGDNQR	37	94.774	Carbamidomethyl (C)[2]
							1	231	240	AGEDYSLTAR
							1	231	240	AGEDYSLTAR	46	99.285
							0	113	122	HSIGQSHPVK
							0	113	122	HSIGQSHPVK	37	94.387
							-1	253	260	DDYQHWIK
							5	54	63	ASEDYCLAVR			Carbamidomethyl (C)[6]
							5	54	63	ASEDYCLAVR	69	99.996	Carbamidomethyl (C)[6]
							-6	64	75	DGEVVLAPVNPK
							5	241	252	NGTVCLAPTNPR			Carbamidomethyl (C)[5]
							10	36	49	DQAPPASGPNQIFK
							10	36	49	DQAPPASGPNQIFK	74	99.999
							15	345	359	AHGGVHDGTEIVLWK
							31	87	105	FSTTVKDEEGMPAFALV
										NK
							47	87	105	FSTTVKDEEGMPAFALV			Oxidation (M)[11]
										NK
							28	300	318	LVPYNPAYQDESVLWTE
										SR
							28	300	318	LVPYNPAYQDESVLWTE	110	100
										SR
							33	54	75	ASEDYCLAVRDGEVVLA			Carbamidomethyl (C)[6]
										PVNPK
G30	Glucose and ribitol dehydrogenase-like protein	A. tauschii	EMT30749.1	264	100	11	-7	202	209	GAIVAFTR
							-7	202	209	GAIVAFTR	28	60.723
							1	246	255	QFGSEVPMKR
							8	246	255	QFGSEVPMKR			Oxidation (M)[8]
							4	42	54	VALVTGGDSGIGR
							4	42	54	VALVTGGDSGIGR	52	99.859
							6	115	126	VVEEVASAHGGR
							6	115	126	VVEEVASAHGGR	50	99.783
							-1	190	201	GNATLLDYTATK
							2	114	126	RVVEEVASAHGGR
							15	6	17	FPPQQQDCQPGK			Carbamidomethyl (C)[8]
							15	101	113	ALAGDLGYEENCR			Carbamidomethyl (C)[12]
							15	18	30	EHAMDPRPETLIK
							18	101	114	ALAGDLGYEENCRR			Carbamidomethyl (C)[12]
							18	101	114	ALAGDLGYEENCRR	25	21.089	Carbamidomethyl (C)[12]
							17	74	88	GHEDKDAEETLQALR
							17	74	88	GHEDKDAEETLQALR	78	100
G31	Hypothetical protein TRIUR3_21260	T. aestivum	EMS67899.1	632	100	8	-49	92	98	NKEQEEK
							-47	116	123	FRLPENAK	17	0
							-47	116	123	FRLPENAK
							-115	143	151	VEAKKPEVK
							-49	56	64	ETPEAHVFK	40	95.931
							-49	56	64	ETPEAHVFK
							-45	40	51	TSSDTAAFAGAR	28	32.942
							-45	40	51	TSSDTAAFAGAR
							-60	129	142	ASMENGVLTVTVPK
							-43	77	91	VEVEDGNILQISGER	48	99.395
							-43	77	91	VEVEDGNILQISGER
							-45	73	91	EEVKVEVEDGNILQISGE	26	0
										R
							-45	73	91	EEVKVEVEDGNILQISGE
										R
G32	Putative methionine synthase	A. thaliana	AAF00639.1	157	100	1	-45	393	401	VTNESVQK	69	99.34
G33	Aspartate aminotransferase	T. aestivum	ABY58643.1	194	100	9	7	94	101	VGGEFLAR
							7	94	101	VGGEFLAR	29	62.954
							6	134	140	YYDPATR
							6	134	140	YYDPATR	10	0
							3	361	369	ISMAGLSSR
							-10	361	369	ISMAGLSSR			Oxidation (M)[3]
							7	233	240	NMGLYGER
							7	233	240	NMGLYGER	12	0
							4	13	21	VNLGVGAYR
							4	233	240	NMGLYGER			Oxidation (M)[2]
							-4	121	130	VFTLAGLTAR
							-2	80	93	VATVQCLSGTGSLR			Carbamidomethyl (C)[6]
							-2	80	93	VATVQCLSGTGSLR	51	99.737	Carbamidomethyl (C)[6]
							34	349	360	QEYHIYMTSDGR
							-4	66	79	LIFGADSPAIQENR
							-4	66	79	LIFGADSPAIQENR	40	97.118
G34	Globulin 3	T. aestivum	ACJ65514.1	489	100	20	-51	350	356	IANRHGR
							-34	307	313	ASEEQLR
							-34	307	313	ASEEQLR	31	71.094
							-34	357	363	LYEADAR
							-33	535	541	EVQEVFR
							-36	422	429	EQEHGKGR
							-37	48	54	CQQDRPR			Carbamidomethyl (C)[1]
							-24	66	73	DDQQQHGR
							-39	132	139	RPYVFGPR
							-39	132	139	RPYVFGPR	30	67.716
							-40	173	181	VAIMEVNPR
							-40	173	181	VAIMEVNPR	52	99.8
							-42	173	181	VAIMEVNPR			Oxidation (M)[4]
							-42	173	181	VAIMEVNPR	28	40.298	Oxidation (M)[4]
							-46	247	256	ILHTISVPGK
							-36	154	163	ALRPFDEVSR
							-36	154	163	ALRPFDEVSR	46	99.217
							-38	307	316	ASEEQLRELR
							-36	364	374	SFHALAQHDVR
							-36	364	374	SFHALAQHDVR	72	99.998
							-38	339	349	DTFNLLEQRPK
							-38	339	349	DTFNLLEQRPK	71	99.997
							-33	335	349	GDSRDTFNLLEQRPK
							-34	489	504	GSSNLQVVCFEINAER			Carbamidomethyl (C)[9]
							-32	470	488	GSAFVVPPGHPVVEIASS
										R
							-32	470	488	GSAFVVPPGHPVVEIASS	55	99.888
										R
							-26	219	239	QGDVIVAPAGSIMHLANT
										DGR
							-21	219	239	QGDVIVAPAGSIMHLANT			Oxidation (M)[13]
										DGR
							-15	446	464	GSGSESEEEQDQQRYET
										VR
							-28	489	507	GSSNLQVVCFEINAERNE			Carbamidomethyl (C)[9]
										R
G35	Cold regulated protein	T. aestivum	BAC41494.1	210	100	6	50	8	19	LVCPPVSAHEGR	39	90.534
							50	34	49	DISPPLEWYGVPDGTR	43	96.197
							46	33	49	KDISPPLEWYGVPDGTR	41	94.54
G36	Uncharacterized protein At5g02240-like	A. tauschii	XP_020179544.1	163	100	13	1	260	268	ALFSQVTAR	10	0
							1	260	268	ALFSQVTAR
							12	84	92	MKPGFDPTK			Oxidation (M)[1]
							-1	27	35	ERSDQFAAR
							-27	260	269	ALFSQVTARF
							-58	182	192	DGGVRELIVGK
							1	47	59	IGGADDVYVADIR	28	47.74
							1	47	59	IGGADDVYVADIR
							-20	230	240	QALQYEEVKFK
							-2	241	256	AFDLASKPEGEGTPTK
							-10	187	202	ELIVGKDDELLQTDTK
							-7	60	83	EAEHLAPAVQGADALVIL	8	100
										TSASPK
							-7	60	83	EAEHLAPAVQGADALVIL
										TSASPK
							2	159	181	SEQYLADSGVPYTIIRPG	5	100
										GLQDK
							2	159	181	SEQYLADSGVPYTIIRPG
										GLQDK
							-2	158	181	KSEQYLADSGVPYTIIRP
										GGLQDK
							-2	158	181	KSEQYLADSGVPYTIIRP
										GGLQDK
							5	93	115	GGRPEFYYEDGAYPEQV
										DWIGQK
							5	93	115	GGRPEFYYEDGAYPEQV
										DWIGQK
G37	Elongation factor 1-beta	T. urartu	EMS45650.1	159	100	4	-12	98	106	ALEAHLAGK
							-5	233	241	LMPVGYGIK	19	100
							-5	233	241	LMPVGYGIK
							-9	233	241	LMPVGYGIK			Oxidation (M)[2]
							-9	233	241	LMPVGYGIK			Oxidation (M)[2]
							0	139	150	WYDTVAAAVASR	58	99.897
							0	139	150	WYDTVAAAVASR
							-3	107	120	TYISGDGITKDDVK
							3	121	138	VFAAVPVKPSAEFPNAAR	47	98.814
							3	121	138	VFAAVPVKPSAEFPNAAR
G38	Embryonic protein DC-8-like	Triticum aestivum	XP_020196294.1	523	100	8	-34	179	186	QGKESAAR
							4	111	120	ALPEGAQQGR
							4	111	120	ALPEGAQQGR	44	62.629
							4	60	71	AEAQQNSADAIR
							3	77	90	YNQNLQHGAGGGAR
							3	77	90	YNQNLQHGAGGGAR	56	97.604
							-1	58	71	FRAEAQQNSADAIR
							-1	58	71	FRAEAQQNSADAIR	69	99.864
							4	42	57	REEGGQGGVSLEEIGK
							-14	43	59	EEGGQGGVSLEEIGKFR
							14	20	35	VCLAEPLTMASQQQSR			Carbamidomethyl (C)[2]
G39	Translationally controlled tumor protein	T. aestivum	AAM34280.1	264	100	3	15	67	75	VVDIVDTFR	64	100
							13	8	21	LSGDELLSDSFPYR	55	100
							8	149	164	EGAADPTFLYFAHGLK
G40	Alpha amylase inhibitor protein	T. aestivum	AAR10959.1	119	100	7	54.9	133	140	R.EMQWDFVR.L
							54.9	133	140	R.EMQWDFVR.L
							55.7	133	140	R.EMQWDFVR.L	33	100
							55.7	133	140	R.EMQWDFVR.L			Oxidation (M)
							68.0	101	115	R.YFIALPVPSQPVDPR.S	(29)	100	Oxidation (M)
							68.0	101	115	R.YFIALPVPSQPVDPR.S
							92.4	61	80	K.LPEWMTSASIYSPGKPYLAK.L	71	100
G41	Hypothetical protein TRIUR3_24222	T. urartu	EMS59629.1	43	100	3	-43.66	74	85	R.RPYFFLLAISPR.V
							-43.66	74	85	R.RPYFFLLAISPR.V
							-62.23	183	196	R.HKQHVAHVGNFVAK.C			2 Oxidation (M)
G42	Putative aconitate hydratase, cytoplasmic	T. urartu	EMS45933.1	552	100	32	-73.10	504	509	R.VHPLTR.A			Oxidation (M)
							-47.68	42	47	K.LPYSIR.I
							-58.43	684	690	R.GTFANIR.I
							6.49	404	410	R.VTLKDMK.S	55	100
							-79.08	159	165	R.ERFGFLK.W
							-59.90	695	703	K.FLGGEVGPK.T
							-51.39	48	55	R.ILLESAIR.N	72	100
							-50.30	667	674	K.DFNSYGSR.R
							-50.57	666	674	R.KDFNSYGSR.R
							-63.97	447	455	K.SGLQEYFNK.Q
							-45.13	80	89	K.LAEIPFKPAR.V	97	100
							-45.13	80	89	K.LAEIPFKPAR.V
							-56.31	70	79	K.IIDWENTSPK.L
							-61.91	284	294	K.FVEFHGEGMGK.L	118	100
							-49.81	28	38	K.FYSLPALNDPR.I
							-49.81	28	38	K.FYSLPALNDPR.I	74	100
							-31.30	783	797	K.AGEDADSLGLTGHER.Y			Oxidation (M)
							-43.38	142	156	R.SSNALQSNMELEFTR.N
							-43.38	142	156	R.SSNALQSNMELEFTR.N
							-12.12	363	377	R.ANNMFVDYNEPQLER.V	158	100
							-39.87	260	276	R.NGVTATDLVLTVTQMLR.K
							-40.01	363	377	R.ANNMFVDYNEPQLER.V
							-40.01	363	377	R.ANNMFVDYNEPQLER.V
							-59.76	260	277	R.NGVTATDLVLTVTQMLRK.H
							-29.85	724	743	K.SEGHDTIILAGAEYGSGSSR.D
							-29.85	724	743	K.SEGHDTIILAGAEYGSGSSR.D	35	100
							-80.30	90	108	R.VLLQDFTGVPAVVDLAAMR.D			Oxidation (M)
							-42.38	90	108	R.VLLQDFTGVPAVVDLAAMR.D
							-42.38	90	108	R.VLLQDFTGVPAVVDLAAMR.D	40	100
							-33.75	121	141	K.INPLVPVDLVIDHSVQVDVAR.S			Oxidation (M)
							-52.92	2	27	M.AASGTEHAYNNILTSLPKPEGGEYGK.F
							-29.34	301	328	R.ATIANMSPEYGATMGFFPVDHVTLDYLR.L
G43	5a2 protein	T. aestivum	CAI64398.1	135	100	4	-101	77	84	KPFPHGYK	57	99.99
							-107	68	76	VAYVANFCK	42	99.86
							-109	24	32	YQQWPANPK	31	98.24
							-110	46	57	ANIPCLCAGVTK	58	100
G44	Globulin-3A	T. aestivum	AFM30909.1	757	100	31	-10.83	508	513	R.VWLAGR.N			Oxidation (M)
							-48.08	285	292	R.LGSLLGSR.Q
							-47.86	307	313	R.ASEEQLR.E
							-52.45	357	363	R.LYEADAR.S
							-34.57	535	541	R.EVQEVFR.A	37	100
							-29.38	66	73	R.DDQQQHGR.H			Oxidation (M)
							-29.05	132	139	R.RPYVFGPR.S
							-29.05	132	139	R.RPYVFGPR.S	24	100
							-16.16	74	81	R.HEQEEQGR.G			Oxidation (M)
							-34.17	173	181	R.VAIMEVNPR.A	(7)	100	Oxidation (M)
							-42.09	173	181	R.VAIMEVNPR.A
							-45.80	144	153	R.IIRSDHGFVK.A	42	100
							-34.65	154	163	K.ALRPFDEVSR.L
							-34.65	154	163	K.ALRPFDEVSR.L	99	100
							-24.88	364	374	R.SFHALAQHDVR.V
							-31.42	339	349	R.DTFNLLEQRPK.I			2 Oxidation (M)
							-31.42	339	349	R.DTFNLLEQRPK.I
							-32.29	86	97	R.HGEGEREEEQGR.G
							-26.71	446	459	R.GSGSESEEEQDQQR.Y
							-29.53	520	534	K.LDDPAQELAFGRPAR.E			Oxidation (M)
							-29.53	520	534	K.LDDPAQELAFGRPAR.E
							-46.37	489	504	R.GSSNLQVVCFEINAER.N
							-13.30	470	488	R.GSAFVVPPGHPVVEIASSR.G	110	100
							-13.30	470	488	R.GSAFVVPPGHPVVEIASSR.G
							-14.21	318	334	R.QASEGDQGHHWPLPPFR.G	59	100
							-14.21	318	334	R.QASEGDQGHHWPLPPFR.G
							-28.44	219	239	R.QGDVIVAPAGSIMHLANTDGR.R
							-10.53	544	562	K.DQQDEGFVAGPEQQQEHER.G
							-11.59	542	562	R.AKDQQDEGFVAGPEQQQEHER.G	54	100
							-11.59	542	562	R.AKDQQDEGFVAGPEQQQEHER.G
							-13.80	182	213	R.AFVVPGLTDADGVGYVAQGEGVLTVIENGEKR.S
G45	5-methyltetrahydropteroyltriglutamate--homocysteine	A. tauschii	EMT07372.1	1230	100	28	-1	130	136	FSYSSHK
							-5	393	400	VTNEEVQK
							-5	349	357	SWLAFAAQK
							-10	137	145	AINEYKEAK
							4	287	296	YLFAGVVDGR
							4	287	296	YLFAGVVDGR	92	100
							-2	675	684	SDEKLLSVFR
							3	19	28	FALESFWDGK
							33	100	111	GNATVPAMEMTK
							18	545	555	MAQSMTARPMK
							7	545	555	MAQSMTARPMK			Oxidation (M)[1]
							11	545	555	MAQSMTARPMK			Oxidation (M)[1,5]
							-11	577	588	FETCYQIALAIK			Carbamidomethyl (C)[4]
							1	29	42	SSAEDLEKVATDLR
							11	373	387	DEAYFAANAAALASR
							8	197	212	AAGASWIQFDEPTLVK
							8	197	212	AAGASWIQFDEPTLVK	72	99.999
							6	254	270	TLTSLSSVTAYGFDLER
							6	254	270	TLTSLSSVTAYGFDLER	126	100
							34	618	632	SEHAFYLDWAVHSFR
							-8	739	755	KYAEVKPALTNMVEAAK			Oxidation (M)[12]
							15	458	473	ISEEEYTNAIKEEISK
							4	477	493	IQEELDIDVLVHGEPER
							4	477	493	IQEELDIDVLVHGEPER	136	100
							4	685	704	EGVVYGAGIGPGVYDIHS
										PR
							4	685	704	EGVVYGAGIGPGVYDIHS	140	100
										PR
							13	19	36	FALESFWDGKSSAEDLE
										K
							2	367	387	ALAGQKDEAYFAANAAA
										LASR
							2	367	387	ALAGQKDEAYFAANAAA	207	100
										LASR
							8	718	736	MLAVLDTNILWVNPDCGL			Carbamidomethyl (C)[16]
										K
							4	718	736	MLAVLDTNILWVNPDCGL			Carbamidomethyl (C)[16], Oxidation (M)[1]
										K
							4	590	610	EVEDLEAGGIQVIQIDEAA
										LR
							4	590	610	EVEDLEAGGIQVIQIDEAA	216	100
										LR
							-6	427	447	LNLPVLPTTTIGSFPQTVE
										LR
							-2	589	610	KEVEDLEAGGIQVIQIDEA
										ALR
							-18	426	447	KLNLPVLPTTTIGSFPQTV
										ELR
							-14	56	81	YIPSNTFSYYDQVLDTTA
										MLGAVPDR
G46	Putative fructose 1-,6-biphosphate aldolase	T. aestivum	CAD12665.1	148	100	1	-48	58	77	IAGRATEPSQLSIDQNAQGL	84	99.19
G47	5-methyltetrahydropteroyltriglutamate--homocysteine methyltransferase	T. urartu	EMS50887.1	836	100	24	-58.41	654	659	K.LLSVFR.E
							-71.82	256	265	K.YLFAGVVDGR.N
							-71.82	256	265	K.YLFAGVVDGR.N	87	100
							-89.39	680	689	R.IPSTEEIADR.V
							-89.39	680	689	R.IPSTEEIADR.V
							-59.03	19	28	K.FALESFWDGK.S	63	100
							-56.76	29	42	K.SSAEDLEKVAADLR.A
							-76.94	342	356	K.DEAYFAANAAAQASR.R
							-76.94	342	356	K.DEAYFAANAAAQASR.R
							-91.21	531	546	K.GMLTGPVTILNWSFVR.N	9	100
							-67.09	593	607	K.SEHAFYLDWAVHSFR.I			Oxidation (M)
							-67.43	452	468	K.IQEELDIDVLVHGEPER.N
							-67.43	452	468	K.IQEELDIDVLVHGEPER.N	168	100
							-67.61	660	679	R.EGVTYGAGIGPGVYDIHSPR.I
							-67.61	660	679	R.EGVTYGAGIGPGVYDIHSPR.I	116	100
							-70.63	19	36	K.FALESFWDGKSSAEDLEK.V
							-69.42	82	99	R.YSWTGGEIGHSTYFSMAR.G
							-64.03	336	356	K.ALAGLKDEAYFAANAAAQASR.R
							-64.03	336	356	K.ALAGLKDEAYFAANAAAQASR.R
							-68.21	565	585	K.EVEDLEAGGIQVIQIDEAALR.E
							-68.21	565	585	K.EVEDLEAGGIQVIQIDEAALR.E
							-68.07	402	422	K.LNLPILPTTTIGSFPQTMDLR.R	59	100
							-68.07	402	422	K.LNLPILPTTTIGSFPQTMDLR.R			Oxidation (M)
							-58.10	56	81	K.YIPSNTFSYYDQVLDTTAMLGAVPDR.Y + Oxidation (M)
G48	Elongation factor 1-gamma 2	T. urartu	EMS60520.1	544	100	30	-27.75	333	338	R.KYAFGK.M
							-39.66	112	116	R.WLYPR.L
							-36.85	321	327	K.VGGFLQR.M	9	100
							-45.83	352	357	K.GLWLFR.G			Oxidation (M)
							-92.01	201	207	K.KVIGDFK.Q			Oxidation (M)
							-37.20	265	272	K.MVLDDWKR.L			Oxidation (M)
							-88.18	208	217	K.QAEVVPPVQK.K			Oxidation (M)
							-51.39	339	349	K.MLVIGSEAPFK.V			Oxidation (M)
							-35.70	178	188	K.TFTSEFPHVER.Y
							-35.70	178	188	K.TFTSEFPHVER.Y
							-49.97	189	200	R.YFWTMVNQPNFK.K
							-48.98	189	200	R.YFWTMVNQPNFK.K			Oxidation (M)
							-31.74	79	93	K.GDSLLWGGSLIEYAR.V
							-51.78	307	320	K.YQEENTVSYVTLNK.V	55	100
							-30.15	77	93	R.SKGDSLLWGGSLIEYAR.V
							-22.24	54	72	K.VPVLETPDGAVFESNAIAR.Y
							-22.24	54	72	K.VPVLETPDGAVFESNAIAR.Y	49	100
							-27.81	94	111	R.VEQWMDFGATEVDPNIAR.W
							-27.81	94	111	R.VEQWMDFGATEVDPNIAR.W
							-26.22	94	111	R.VEQWMDFGATEVDPNIAR.W	57	100
							-26.22	94	111	R.VEQWMDFGATEVDPNIAR.W
							-32.26	117	135	R.LGYMPYNAQSEEFGIAGLK.R
							-23.71	234	254	K.AAPKPAEVEAPEEEAPKPKPK.N
							-32.63	391	410	R.VEAMIEDLEPFEGQALLDAK.C
							-23.82	117	136	R.LGYMPYNAQSEEFGIAGLKR.A			Oxidation (M)
							-34.24	117	136	R.LGYMPYNAQSEEFGIAGLKR.A
							-34.24	117	136	R.LGYMPYNAQSEEFGIAGLKR.A	209	100
							-26.14	390	410	K.RVEAMIEDLEPFEGQALLDAK.C
							-29.99	390	410	K.RVEAMIEDLEPFEGQALLDAK.C
							-29.99	390	410	K.RVEAMIEDLEPFEGQALLDAK.C
G49	Serpin-N3.2	T. aestivum	AFC89429.1	867	100	15	-8	227	233	VLKLPYK
							-8	227	233	VLKLPYK	6	0
							13	277	283	VALRQFK
							-3	11	18	LSIAHQTR
							-3	11	18	LSIAHQTR	48	99.525
							-16	2	10	ATTLATDVR
							-10	172	181	LVLGNALYFK
							-10	172	181	LVLGNALYFK	38	94.967
							-5	182	191	GAWTDQFDPR
							-5	182	191	GAWTDQFDPR	55	99.913
							-5	127	137	AEAQSVDFQTK
							-9	289	300	ISLGIEASDLLK
							-5	159	171	DILPAGSIDNTTR
							-7	125	137	YKAEAQSVDFQTK
							-7	125	137	YKAEAQSVDFQTK	75	99.999
							-7	138	151	AAEVTAQVNSWVEK
							-5	261	274	LSAEPEFLEQHIPR
							-5	261	274	LSAEPEFLEQHIPR	97	100
							2	335	353	AFVEVNETGTEAAATTIA
										K
							2	335	353	AFVEVNETGTEAAATTIA	112	100
										K
							-1	152	171	VTTGLIKDILPAGSIDNTT
										R
							-1	152	171	VTTGLIKDILPAGSIDNTT	85	100
G50	ADP-glucose pyrophosphorylase large subunit	T. aestivum	ABG88200.1	757	100	27	-70.88	251	258	R.ASEYGLVK.F
							-36.85	373	379	K.FEFYDPK.T
							-31.88	380	387	K.TPFFTSPR.Y	87	100
							-31.88	380	387	K.TPFFTSPR.Y
							-46.49	415	423	K.IEHSIIGVR.S
							-72.35	31	40	R.LKVGDSSSIR.H
							-41.19	195	205	R.KFIWVLEDYYK.N
							-49.50	297	309	K.YPYIASMGVYVFK.R	104	100
							-49.20	468	481	K.ISNCIIDMNARIGR.D
							-59.52	196	207	K.FIWVLEDYYKNK.S
							-28.69	139	152	K.IFVMTQFNSASLNR.H
							-32.14	139	152	K.IFVMTQFNSASLNR.H			Oxidation (M)
							-26.17	321	334	R.YAELHDFGSEILPR.A	10	100	Oxidation (M)
							-26.17	321	334	R.YAELHDFGSEILPR.A
							-41.55	282	296	K.VDTSFLNFAIDDPAK.Y
							-36.71	297	310	K.YPYIASMGVYVFKR.D
							-39.71	297	310	K.YPYIASMGVYVFKR.D
							-26.01	208	222	K.SIEHILILSGDQLYR.M
							-26.01	208	222	K.SIEHILILSGDQLYR.M
							-23.33	489	504	K.EGVQEADRPEEGYYIR.S
							-23.33	489	504	K.EGVQEADRPEEGYYIR.S	52	100
							-88.42	139	156	K.IFVMTQFNSASLNRHIHR.T
							18.8	1	22	-.MSSMQFSSVLPLEGKACISPVR.R
							-13.96	335	357	R.ALHDHNVQAYVFTDYWEDIGTIR.S
							-13.96	335	357	R.ALHDHNVQAYVFTDYWEDIGTIR.S			Oxidation (M)
							-13.50	83	110	R.NYADPNEVAAVILGGGTGTQLFPLTSTR.A			Oxidation (M)
							-13.50	83	110	R.NYADPNEVAAVILGGGTGTQLFPLTSTR.A
G51	Cytosolic glyceraldehyde-3-phosphate dehydrogenase	T. aestivum	AAP83583.1	537	100	2	-34	68	81	VPTVDVSVVDLTVR	76	100
							-3	105	124	GILGYVDEDLVSTDFQGDNR	116	100
G52	Lactoylglutathione lyase	A. tauschii	EMT08036.1	129	100	10	28	169	175	AIMFYEK
							13	25	31	MLHAVYR			Oxidation (M)[1]
							13	25	31	MLHAVYR			Oxidation (M)[1]
							32	169	175	AIMFYEK			Oxidation (M)[3]
							96	113	121	SSDCCKITR			Carbamidomethyl (C)[4,5]
							96	113	121	SSDCCKITR			Carbamidomethyl (C)[4,5]
							134	41	49	CYTECFGMK			Carbamidomethyl (C)[1,5], Oxidation (M)[8]
							5	278	288	VVLVDHADFLK	44	98.673
							5	278	288	VVLVDHADFLK
							32	267	277	ITSFLDPDGWK
							14	150	162	GPTPEPLCQVMLR	18	0	Carbamidomethyl (C)[8]
							14	150	162	GPTPEPLCQVMLR			Carbamidomethyl (C)[8]
							6	10	22	SAEAVLEWPKQDK
							15	150	162	GPTPEPLCQVMLR			Carbamidomethyl (C)[8], Oxidation (M)[11]
							15	150	162	GPTPEPLCQVMLR			Carbamidomethyl (C)[8], Oxidation (M)[11]
							8	222	237	GNAYAQVAIGTDDVYK
							14	128	149	GGSTVIAFAQDPDGYMF	15	0
										ELIQR
							14	128	149	GGSTVIAFAQDPDGYMF
										ELIQR
							12	128	149	GGSTVIAFAQDPDGYMF	11	0	Oxidation (M)[16]
										ELIQR
							12	128	149	GGSTVIAFAQDPDGYMF			Oxidation (M)[16]
G53	Ribulose-1,5-bisphosphate carboxylase/oxygenase small subunit	T. urartu	BAB19812.1	283	100	18	56.0	94	99	K.VGFIFR.E
							50.9	76	82	K.QVDYLIR.S
							50.9	76	82	K.QVDYLIR.S
							30.9	112	117	R.YWTMWK.L
							60.9	147	154	R.IIGFDNMR.Q	115	100
							60.9	147	154	R.IIGFDNMR.Q
							48.5	147	154	R.IIGFDNMR.Q
							48.5	147	154	R.IIGFDNMR.Q
							49.6	139	146	K.EYPDAYVR.I
							49.6	139	146	K.EYPDAYVR.I	112	100
							58.4	100	111	R.EHNASPGYYDGR.Y
							58.4	100	111	R.EHNASPGYYDGR.Y
							35.4	59	75	K.FETLSYLPPLSTEALLK.Q
							-0.60	1	20	-.MAPAVMASSATSVAPFQGLK.S
							-37.10	58	75	K.KFETLSYLPPLSTEALLK.Q
							62.4	58	75	K.KFETLSYLPPLSTEALLK.Q
							29.5	118	138	K.LPMFGCTDATQVINEVEEVKK.E
							50.5	118	138	K.LPMFGCTDATQVINEVEEVKK.E
G54	Catalase isozyme 1	T. urartu	EMS61345.1	426	100	17	0	216	223	DGKAHLVK
							14	412	419	VLSGCREK			Carbamidomethyl (C)[5]
							-1	443	449	QDRFLQR
							3	103	110	FSTVVHER
							3	103	110	FSTVVHER	68	99.995
							-1	51	58	LAQFDRER
							-1	51	58	LAQFDRER	31	71.609
							19	450	458	WVDALTDAR
							19	450	458	WVDALTDAR	26	11.858
							7	164	171	TNMQENWR
							7	164	171	TNMQENWR	17	0
							4	437	445	SFDPARQDR
							4	437	445	SFDPARQDR	17	0
							5	164	171	TNMQENWR			Oxidation (M)[3]
							-1	111	120	GSPETLRDPR
							-1	111	120	GSPETLRDPR	45	98.997
							-1	92	102	APGVQTPVIVR
							-1	92	102	APGVQTPVIVR	52	99.804
							0	402	411	HAEQYPIPPR
							0	402	411	HAEQYPIPPR	67	99.993
							2	387	396	DEEVNYFPSR
							0	224	233	FHWKPTCGVK			Carbamidomethyl (C)[7]
							1	420	429	CIIEKENNFK			Carbamidomethyl (C)[1]
							-3	38	50	GPILLEDYHLIEK
							-2	356	369	LGPNYLMLPVNAPK			Oxidation (M)[7]
							-2	292	305	TWPEDIIPLQPVGR
G55	Pm3b-like disease resistance protein 15Q1	T. aestivum	ABO70341.1	143	100	2	-68	1090	1098	VFQSMVSLR	41	78.8
							-49	1288	1298	NCAGMLGGPLR	55	87.95
G56	Serpin-Z2B; AltName: Full=TriaeZ2b	T. aestivum	P93692.1	537	100	7	7	11	18	LSIAHQTR	33	85.62
							7	11	18	LSIAHQTR
							-1	189	198	LVLGNALYFK
							-4	306	317	ISFGIEASDLLK
							-24	304	317	FKISFGIEASDLLK
							4	278	291	LSAEPEFLEQHIPR
							2	352	370	AFVEVNETGTEAAATTIA
										K
							-5	99	124	VAFANGVFVDASLQLKPS			Carbamidomethyl (C)[25]
										FQELAVCK
G57	Betaine-aldehyde dehydrogenase	T. aestivum	AAL05264.1	433	100	17	-72.36	82	90	R.AIAAKMIER.K
							-37.99	11	19	R.QLFIDGDWR.A
							-37.99	11	19	R.QLFIDGDWR.A	107	100
							-47.52	235	246	K.VAFTGSYATGQK.I			2 Oxidation (M)
							-48.20	134	145	R.QNAAVALPENFK.C
							-48.20	134	145	R.QNAAVALPENFK.C
							-46.60	334	345	R.LGPVVSEGQYEK.I
							-22.89	355	368	K.SEGATILTGGVRPK.H	119	100
							-22.89	355	368	K.SEGATILTGGVRPK.H	---
							-38.03	133	145	K.RQNAAVALPENFK.C	117	100
							-46.88	266	278	K.SPIVVFDDVDIDK.A
							-51.66	471	484	R.ELGEGGIDNYLSIK.Q	105	100
							-39.43	485	499	K.QVTEYTSDAPWGWYK.A			Oxidation (M)
							-34.10	247	265	K.IMVAAAPTVKPVTLELGGK.S
							-1.50	404	431	K.EFSTEEEAIELANDTHYGLAGAVISGDR.E
							-1.50	404	431	K.EFSTEEEAIELANDTHYGLAGAVISGDR.E
							-8.63	204	234	K.EIGLPSGVLNIVTGLGHEAGAPLSSHPDVDK.V
G58	Serpin-N3.2	T. aestivum	AFC89429.1	278	100	13	-70.67	227	233	K.VLKLPYK.Q	109	100
							20.3	11	18	R.LSIAHQTR.F
							-25.11	172	181	R.LVLGNALYFK.G	126	100
							24.1	182	191	K.GAWTDQFDPR.A
							24.1	182	191	K.GAWTDQFDPR.A
							30.5	159	171	K.DILPAGSIDNTTR.L
							12.9	138	151	K.AAEVTAQVNSWVEK.V	18	100
							32.2	261	274	K.LSAEPEFLEQHIPR.Q
							32.2	261	274	K.LSAEPEFLEQHIPR.Q	68	100
							8.97	379	398	R.EDTSGVVLFIGHVVNPLLSS.-
							20.6	358	378	R.QAPPPSVLDFIVDHPFLFLIR.E
							20.6	358	378	R.QAPPPSVLDFIVDHPFLFLIR.E
							47.9	23	61	R.LASAISSNPESTVNNAAFSPVSLHVALSLITAGAGGATR.N	117	100
G59	Ribulose-1,5-bisphosphate carboxylase/oxygenase large subunit, partial	T. aestivum	AJD08937.1	78	100	5	39.4	14	22	K.DTDILAAFR.V	117	100
							39.4	14	22	K.DTDILAAFR.V
							57.7	128	140	K.TFQGPPHGIQVER.D	124	100
							57.7	128	140	K.TFQGPPHGIQVER.D
							85.4	23	60	R.VSPQPGVPPEEAGAAVAAESSTGTWTTVWTDGLTSLDR.Y			Oxidation (M)
G60	Globulin-3A	T. aestivum	AFM30909.1	806	100	27	-52.22	508	513	R.VWLAGR.N
							-64.23	307	313	R.ASEEQLR.E
							-58.73	357	363	R.LYEADAR.S
							-65.45	535	541	R.EVQEVFR.A	71	100
							-63.00	132	139	R.RPYVFGPR.S
							-63.00	132	139	R.RPYVFGPR.S			Oxidation (M)
							-70.75	173	181	R.VAIMEVNPR.A
							-48.19	144	153	R.IIRSDHGFVK.A	67	100
							-62.58	154	163	K.ALRPFDEVSR.L
							-62.58	154	163	K.ALRPFDEVSR.L			Oxidation (M)
							-57.63	364	374	R.SFHALAQHDVR.V	48	100	Oxidation (M)
							-57.63	364	374	R.SFHALAQHDVR.V
							-56.64	339	349	R.DTFNLLEQRPK.I			Oxidation (M)
							-56.64	339	349	R.DTFNLLEQRPK.I			Oxidation (M)
							-46.64	170	181	R.NYRVAIMEVNPR.A	65	100	Oxidation (M)
							-51.96	446	459	R.GSGSESEEEQDQQR.Y
							-54.19	520	534	K.LDDPAQELAFGRPAR.E
							-42.96	470	488	R.GSAFVVPPGHPVVEIASSR.G	151	100
							-42.96	470	488	R.GSAFVVPPGHPVVEIASSR.G
							-49.96	318	334	R.QASEGDQGHHWPLPPFR.G			Oxidation (M)
							-49.96	318	334	R.QASEGDQGHHWPLPPFR.G	31	100	Oxidation (M)
							-47.49	219	239	R.QGDVIVAPAGSIMHLANTDGR.R
							-43.78	544	562	K.DQQDEGFVAGPEQQQEHER.G
							-43.78	544	562	K.DQQDEGFVAGPEQQQEHER.G			2 Oxidation (M)
							-39.18	542	562	R.AKDQQDEGFVAGPEQQQEHER.G
							-39.18	542	562	R.AKDQQDEGFVAGPEQQQEHER.G
							-44.91	182	213	R.AFVVPGLTDADGVGYVAQGEGVLTVIENGEKR.S
G61	Globulin-1 S allele	T. urartu	EMS62417.1	210	100	16	-73.23	257	262	K.EDIQPR.S
							-52.98	86	92	R.GSIGDYR.V			Oxidation (M)
							-53.70	346	351	R.EHEQER.E
							-86.18	395	401	R.QVRAQIK.V	122	100
							-67.79	263	270	R.SLTGEKPR.Y
							-57.37	79	85	R.FDHELLR.G
							-36.29	352	359	R.EREHGQGR.R			Oxidation (M)
							-53.95	93	101	R.VAYLDAAPR.A
							-65.26	345	351	R.REHEQER.E	102	100
							-43.26	119	128	R.EGEGVLVLLR.N
							-43.26	119	128	R.EGEGVLVLLR.N	80	100
							-43.23	48	63	R.SGGSGRPYHFGQESYR.E			Oxidation (M)
							-45.43	221	236	K.SKGEGEIYEASEEQIR.E			2 Oxidation (M)
							-36.03	102	118	R.AFLQPSHHDADEIAFVR.E
							-36.03	102	118	R.AFLQPSHHDADEIAFVR.E	113	100
							-36.07	139	158	R.EGDVIVIPAGSIVYSANTHR.S
G62	BJ297754 Y	Triticum aestivum	BJ297754.1	126	100	1	-55	237	249	SKYEAAGIWYEHR
G63	Basic endochitinase C	T. urartu	EMS47713.1	125	100	4	-51.37	138	153	R.GPIQLSHNYNYGPAGR.A			Oxidation (M)
							-51.37	138	153	R.GPIQLSHNYNYGPAGR.A
							-51.96	154	175	R.AIGVDLLSNPDLVATDPTVSFK.T	71	100
							-46.34	50	77	K.GFYTYDAFVAAAAAFPGFGTTGSADAQK.R			2 Oxidation (M)
G64	Globulin-1 S allele	T. urartu	EMS66832.1	537	100	17	-70.98	276	282	R.LYEADAR.S
							-79.47	457	463	R.EVQEVFR.A	51	100
							-32.27	55	61	R.YSHARFR.R
							-89.53	92	100	R.VAIMEVNPR.A	78	100
							-96.73	204	214	R.LGSLLGSRQGK.E
							-70.91	63	72	R.IIRSDHGFVK.A	66	100
							-76.80	73	82	K.ALRPFDEVSR.L			Oxidation (M)
							-76.80	73	82	K.ALRPFDEVSR.L
							-73.65	283	293	R.SFHALAQHDVR.V
							-73.65	283	293	R.SFHALAQHDVR.V
							-56.29	392	410	R.GSAFVVPPGHPVVEIASSR.G	122	100
							-56.29	392	410	R.GSAFVVPPGHPVVEIASSR.G
							-56.89	466	483	K.DQQDEGFVAGPEQQEQER.G	44	100
							-56.89	466	483	K.DQQDEGFVAGPEQQEQER.G			Oxidation (M)
							-58.48	138	158	R.QGDVIVAPAGSIMHLANTDGR.R
							-54.41	464	483	R.AKDQQDEGFVAGPEQQEQER.G	133	100
							-54.41	464	483	R.AKDQQDEGFVAGPEQQEQER.G
G65	Uridine 5'-monophosphate synthase	A. tauschii	EMT24359.1	183	100	13	-65	205	212	ELLELAEK
							-12	401	409	ASDPEQTAR
							-12	401	409	ASDPEQTAR
							-64	182	190	KLFEVMEAK
							-53	245	253	HNFLIFEDR	18	0
							-53	245	253	HNFLIFEDR
							-52	84	98	AEGLVVADAFVVVDR	32	84.77
							-52	84	98	AEGLVVADAFVVVDR
							-56	222	237	THVDILSDFTPDFGTK
							-53	255	272	FADIGNTVTMQYEGGIFR	26	30.225
							-53	255	272	FADIGNTVTMQYEGGIFR
							-55	255	272	FADIGNTVTMQYEGGIFR			Oxidation (M)[10]
							-60	84	103	AEGLVVADAFVVVDREQ
										GGR
							-54	254	272	KFADIGNTVTMQYEGGIF
										R
							-56	254	272	KFADIGNTVTMQYEGGIF			Oxidation (M)[11]
										R
							-62	191	212	QSNLCVSADVGTAKELLE			Carbamidomethyl (C)[5]
										LAEK
							-63	273	295	ILEWADIVNAHVIPGPGIV
										DGLK
							-57	304	328	GLLLLAEMSSAGNLAQG
										DYTAAAVK
							-66	304	328	GLLLLAEMSSAGNLAQG			Oxidation (M)[8]
										DYTAAAVK
							-58	58	83	AGDTVLIIEDLVTSGASVL	13	0
										ETAAPLR
							-58	58	83	AGDTVLIIEDLVTSGASVL
										ETAAPLR
G66	Globulin 3	T. aestivum	ACJ65514.1	379	100	20	37	307	313	ASEEQLR
							43	357	363	LYEADAR
							43	60	65	CVQECR			Carbamidomethyl (C)[1,5]
							44	535	541	EVQEVFR
							39	48	54	CQQDRPR			Carbamidomethyl (C)[1]
							39	48	54	CQQDRPR	24	0	Carbamidomethyl (C)[1]
							38	66	73	DDQQQHGR
							39	132	139	RPYVFGPR
							39	132	139	RPYVFGPR	63	99.985
							41	74	81	HEQEEQGR
							39	173	181	VAIMEVNPR
							39	173	181	VAIMEVNPR	57	99.942
							38	173	181	VAIMEVNPR			Oxidation (M)[4]
							-62	144	153	IIRSDHGFVK
							44	154	163	ALRPFDEVSR
							44	154	163	ALRPFDEVSR	43	98.616
							41	364	374	SFHALAQHDVR
							41	364	374	SFHALAQHDVR	73	99.999
							-97	508	519	VWLAGRNNVIAK
							-97	508	519	VWLAGRNNVIAK
							16	339	349	DTFNLLEQRPK
							43	102	113	HGQGEREEEQGR
							41	74	85	HEQEEQGRGHGR
							52	60	73	CVQECRDDQQQHGR			Carbamidomethyl (C)[1,5]
							48	470	488	GSAFVVPPGHPVVEIASS
										R
							60	489	507	GSSNLQVVCFEINAERNE			Carbamidomethyl (C)[9]
										R
							78	375	396	VAVANITPGSMTAPYLNT
										QSFK
G67	Dehydroascorbate reductase	T. aestivum	AAL71854.1	812	100	15	-14	33	39	KVPYQMK			Oxidation (M)[6]
							-4	25	32	VLLTLEEK
							1	200	209	ENLIAGWAPK
							0	102	111	IFSTFVTFLK
							0	102	111	IFSTFVTFLK	56	99.272
							2	197	209	ATKENLIAGWAPK
							0	157	168	LYHLQVALEHFK
							0	157	168	LYHLQVALEHFK	82	99.998
							-2	40	52	LIDVSNKPDWFLK
							-2	40	52	LIDVSNKPDWFLK	104	100
							-1	122	135	ALVDELQALEEHLK
							-1	122	135	ALVDELQALEEHLK	68	99.945
							-11	69	83	WIADSDVITQVIEEK
							4	8	24	AAVGHPDTLGDCPFSQR			Carbamidomethyl (C)[12]
							4	8	24	AAVGHPDTLGDCPFSQR	140	100	Carbamidomethyl (C)[12]
							-9	84	101	YPTPSLVTPAEYASVGSK
							10	172	189	VPETLTSVHAYTEALFSR
							10	172	189	VPETLTSVHAYTEALFSR	134	100
							-3	136	156	AHGPYINGANISAVDLSL
										APK
							17	169	189	GWKVPETLTSVHAYTEA
										LFSR
							17	169	189	GWKVPETLTSVHAYTEA	70	99.966
										LFSR
							31	114	135	DASDGSEKALVDELQAL
										EEHLK
G68	UDP-glycosyltransferase 73C5	T. urartu	EMS45811.1	47	100	9	-33.98	33	47	R.GPRVTVVTTPVNAAR.N			Oxidation (M)
							22.6	246	260	K.AIAELMDGGSEGMVR.R
							22.6	246	260	K.AIAELMDGGSEGMVR.R
							64.9	304	318	R.DGSSMTLPFAVAELR.S
							-85.81	154	170	R.GLVVRGWAPQVTILSHR.A			2 Oxidation (M)
							-85.81	154	170	R.GLVVRGWAPQVTILSHR.A	7	100	2 Oxidation (M)
							28.3	137	153	R.VGDDELEPFEVPDFPDR.G
							31.3	304	324	R.DGSSMTLPFAVAELRSNDSDK.I
							-5.83	273	297	R.VAMEEGGSSYSDLTDMIHYVSELSR.K
G69	Glucose and ribitol dehydrogenase-like protein	A. tauschii	EMT30749.1	312	100	11	-7	202	209	GAIVAFTR
							-7	202	209	GAIVAFTR	28	60.723
							1	246	255	QFGSEVPMKR
							8	246	255	QFGSEVPMKR			Oxidation (M)[8]
							4	42	54	VALVTGGDSGIGR
							4	42	54	VALVTGGDSGIGR	52	99.859
							6	115	126	VVEEVASAHGGR
							6	115	126	VVEEVASAHGGR	50	99.783
							-1	190	201	GNATLLDYTATK
							2	114	126	RVVEEVASAHGGR
							15	6	17	FPPQQQDCQPGK			Carbamidomethyl (C)[8]
							15	101	113	ALAGDLGYEENCR			Carbamidomethyl (C)[12]
							15	18	30	EHAMDPRPETLIK
							18	101	114	ALAGDLGYEENCRR			Carbamidomethyl (C)[12]
							18	101	114	ALAGDLGYEENCRR	25	21.089	Carbamidomethyl (C)[12]
							17	74	88	GHEDKDAEETLQALR
							17	74	88	GHEDKDAEETLQALR	78	100
G70	L-ascorbate peroxidase 1	T. urartu	EMS61931.1	238	100	12	-54.81	80	85	R.MLEPIK.E
							-9.73	173	181	R.SGFEGPWTR.N			Oxidation (M)
							-9.73	173	181	R.SGFEGPWTR.N
							-11.23	120	130	R.EDKPQPPPEGR.L
							-31.85	173	185	R.SGFEGPWTRNPLK.F			Oxidation (M)
							-28.97	230	241	K.AFFEDYKEAHLR.L
							-13.93	210	223	K.TLLTDPVFRPLVEK.Y	61	100
							-13.93	210	223	K.TLLTDPVFRPLVEK.Y			Oxidation (M)
							-7.52	62	79	K.KPAEQAHAANAGLDIAVR.M	(18)	100	Oxidation (M)
							-7.52	62	79	K.KPAEQAHAANAGLDIAVR.M			Oxidation (M)
							-25.89	148	167	K.QMGLSDQDIVALSGGHTLGR.C
							-23.96	148	167	K.QMGLSDQDIVALSGGHTLGR.C	126	100
G71	Hypothetical protein TRIUR3_33004	T. urartu	EMS50746.1	145	100	7	42	46	55	AREEGETVIK
							42	46	55	AREEGETVIK
							31	30	39	APELQDPEIR	29	0
							31	30	39	APELQDPEIR
							40	29	39	KAPELQDPEIR	34	69.232
							40	29	39	KAPELQDPEIR
							40	96	109	AEGEGGVVIEPDEK
							34	96	110	AEGEGGVVIEPDEKK
							43	8	23	APELQQDPEIQDSENR
							34	7	23	KAPELQQDPEIQDSENR

## Sheet: Table S4A
Table S4A. Phorphorylated site prediction of the identified phosphoproteins in flag leaf by NetPhos 3.1 Server
Protein	Acession numble	position	NetPhos Score	Acc.res	sequence
L1	BAB19812.1	31	0.988	S	VSRRSNGAS
		104	0.975	S	EHNASPGYY
		144	0.922	Y	YPDAYVRII
L4	AAX44948.1	29	0.953	Y	YTPEYETKD
		43	0.98	S	AFRVSPQPG
		76	0.938	S	DGLTSLDRY
		181	0.95	S	KLGLSAKNY
		226	0.904	Y	AEAIYKSQA
		321	0.998	S	ALRMSGGDH
L5	AIG91010.1	29	0.953	Y	YTPEYETKD
		43	0.98	S	AFRVSPQPG
		76	0.938	S	DGLTSLDRY
		181	0.95	S	KLGLSAKNY
		226	0.904	Y	AEAIYKSQA
		321	0.998	S	ALRMSGGDH
		474	0.906	T	EPVDTIDK
L8	EMS56059.1	20	0.97	S	PLQSSISRS
		22	0.923	S	QSSISRSSS
		25	0.996	S	ISRSSSSRK
		26	0.997	S	SRSSSSRKS
		27	0.997	S	RSSSSRKSP
		30	0.996	S	SSRKSPFVV
		37	0.979	S	VVRASSSPP
		38	0.947	S	VRASSSPPA
		210	0.995	S	FGTKSEKEM
L9	BAJ92159.1	20	0.945	S	PLQSSFSRS
		22	0.953	S	QSSFSRSSS
		24	0.921	S	SFSRSSSSR
		25	0.994	S	FSRSSSSRK
		26	0.997	S	SRSSSSRKS
		27	0.997	S	RSSSSRKSP
		30	0.996	S	SSRKSPFVV
		37	0.979	S	VVRASSSPP
		38	0.947	S	VRASSSPPA
		210	0.995	S	FGTKSEKEM
L10	AIX47836.1	9	0.928	T	EKRNTDKWK
		55	0.956	Y	SSYEYVSQG
L13	AAF71272.1	370	0.981	S	RLVNSREGP
L14	sp_Q43831.1	45	0.962	T	DGTTTSVVL
		89	0.991	S	LKKMSKEVE
		135	0.964	S	EEGRSSENN
		136	0.983	S	EGRSSENNL
		141	0.961	Y	ENNLYVVEG
		152	0.97	Y	FERGYISPY
		161	0.972	S	FVTDSEKMT
		290	0.976	S	VGDGSTQEE
		296	0.956	T	QEEVTKRVA
		313	0.961	Y	AEQDYEKEK
		338	0.939	T	VGAQTETE
		426	0.919	S	EKVLSNDNF
L16	EMS50182.1	13	0.995	S	RLPSSPSRP
		24	0.946	T	NPRRTPHAY
		58	0.901	S	AAAISSTDA
		183	0.938	S	KGRTSLVIA
		191	0.979	S	AHRLSTVQN
		261	0.953	S	ESALSYDFQ
		268	0.98	T	FQRATPRLP
		393	0.981	Y	EETLYQTAA
		427	0.933	T	DIAGTVGET
		515	0.911	T	CAAATERVL
		525	0.984	S	AVYKSLNDH
L17	AKG97058.1	39	0.993	S	VVRASAYAD
		54	0.962	S	KTIASPGRG
		113	0.975	Y	EETLYQSTV
		115	0.989	S	TLYQSTVDG
		205	0.936	S	YAAISQDNG
		272	0.986	T	KDRATPEEV
		370	0.952	S	GKYTSDGEA
L18	EMS59167.1	15	0.964	S	CRRPSLLTT
		24	0.997	S	DRRRSSVAR
		25	0.998	S	RRRSSVARD
		33	0.952	S	DKGNSFSWK
		35	0.99	S	GNSFSWKEC
		116	0.905	S	SLKVSGVRA
		123	0.98	S	RALDSVERN
		210	0.951	Y	VPEEYNNMP
		221	0.953	T	KGRATVDMT
		294	0.911	T	IDPSTGKSR
		404	0.905	S	IQVVSGLDN
		414	0.967	Y	VNPSYKIVG
L19	ADC33136.1	19	0.91	S	LASTSTRRR
		25	998	S	RRRASTGSS
		36	0.995	S	VVRCSLRDL
		46	0.997	S	NRIDSVRNT
		50	0.978	T	SVRNTQKIT
		79	0.909	S	SRPFSEALV
		227	0.997	S	LLPMSPKGE
		318	0.987	S	SAMSSATDN
L20	AAK21880.1	275	0.954	S	RWRESIGPW
		323	0.961	S	NNGISHNDE
		343	0.985	S	DVLDSLEFA
		357	0.921	S	STWGSVRAA
		372	0.932	Y	FPVKYVAIG
		399	0.98	S	AIRESYPDI
		412	0.982	S	NCDGSSKPL
		445	0.976	S	FDKTSRTGP
		545	0.959	S	TISSSYSGS
		639	0.969	S	LAAHSFSSF
		641	0.93	S	AHSFSSFDL
L21	sp_P12782.1	18	0.968	S	RRAASASVA
		62	0.982	S	CRAASAARG
		72	0.9	T	RAVATMAKK
		77	0.997	S	MAKKSVGDL
		211	0.972	S	KKLASLADL
		253	0.983	Y	KELDYLDGA
		275	0.953	S	GSKVSSKIG
		312	0.963	S	SVGSSLVEE
L22	CAJ01713.1	30	0.995	S	DGKSSAEDL
		44	0.952	S	DLRASIWKQ
		83	0.991	S	PDRYSWTGG
		131	0.973	S	DTKFSYSSH
		134	0.93	S	FSYSSHKAI
		251	0.982	S	VPAESYKTL
		390	0.998	S	SRRSSPRVT
		394	0.912	T	SPRVTNEEV
		414	0.986	T	HRRATTVSA
		415	0.931	T	RRATTVSAR
		459	0.996	S	AKKISEEEY
		463	0.991	Y	SEEEYTNAI
		673	0.995	S	TIENSRSDE
		675	0.975	S	ENSRSDEKL
		707	0.996	S	PRIPSKEEI
L24	BAJ93658.1	9	0.99	S	TPPTSPSPP
		159	0.972	S	NKPDSEIVD
		219	0.962	S	TEDVSGRFE
		239	0.965	Y	GNDGYDEIR
		251	0.998	S	QEAKSVTDK
		286	0.913	S	ALGTSEVEA
		337	0.923	Y	YEQKYPEDA
		367	0.983	S	YTTESPADA
		415	0.919	T	FQKDTPEER
		556	0.928	Y	AKGGYTISD
		562	0.972	S	ISDNSSGNK
		563	0.938	S	SDNSSGNKP
		569	0.987	Y	NKPDYIIMS
		576	0.95	S	MSTGSEVEI
		594	0.924	T	KEGKTVRVV
		599	0.972	S	VRVVSFVCW
		613	0.92	Y	QSDEYKESV
		627	0.991	S	TARISIEAG
L25	EMS55986.1	25	0.971	S	YRTVSGVAG
		77	0.985	S	FEGTSGIDN
		109	0.974	S	IFNGSGKPI
		149	0.974	S	QTGISTIDV
		231	0.937	S	EENGSMERV
		252	0.99	T	ERIITPRIA
		281	0.966	Y	DMSSYADAL
		289	0.942	S	LREVSAARE
		343	0.932	T	ITHPTPDLT
		394	0.994	S	RRDHSDVSN
		401	0.973	Y	SNQLYANYA
		423	0.997	S	EEALSSEDL
L26	EMS59834.1	32	0.959	S	EVGTSGAGG
		41	0.994	S	EDSGSVERA
		46	0.981	S	VERASGAVE
		234	0.961	T	IGATTLDEY
		261	0.991	S	VPEPSVDET
		288	0.915	S	YTDDSLIAA
		318	0.977	S	DEAGSRVRL
		378	0.982	S	LIDKSKEMN
		388	0.976	S	AETESGETG
		416	0.996	S	VEKVSTDES
		420	0.925	S	STDESDKLL
		447	0.993	S	AISRSVRRA
		457	0.98	S	VGLKSPNRP
		499	0.911	S	RLDMSEFME
		517	0.93	Y	SPPGYVGYT
		536	0.979	S	RRPYSVVLF
		566	0.98	S	RLTDSKGRT
		587	0.986	S	NVGSSVIEK
		602	0.907	S	FDLDSDEKD
		607	0.916	S	DEKDSSYGR
		608	0.993	S	EKDSSYGRI
		642	0.942	T	FRQLTKLEV

## Sheet: Table S4B
Table S4B. Phorphorylated site prediction of the identified phosphoproteins in developing grains by NetPhos 3.1 Server
Protein	Acession numble	position	NetPhos Score	Acc.res	sequence
G1	BAO57047.1	19	0.953	Y	YTPEYETKD
		33	0.98	S	AFRVSPQPG
		66	0.938	S	DGLTSLDRY
		171	0.95	S	KLGLSAKNY
		216	0.904	Y	AEAIYKSQA
		311	0.998	S	ALRMSGGDH
G2	EMT05696.1	80	0.985	Y	EETLYQSTK
		82	0.985	S	TLYQSTKGG
		235	0.995	S	PGSDSKKVA
		270	0.993	S	SGGQSEEEA
		286	0.914	T	NKLQTKKPW
		309	0.901	S	LKAWSGKTE
G4	CAC14917.1	46	0.922	Y	VSPPYVFLP
		51	0.911	T	VFLPTVKGK
		80	0.926	S	TGEVSAEML
		97	0.97	S	ILGHSERRS
		101	0.956	S	SERRSLMGE
		173	0.965	T	WAIGTGKVA
		198	0.99	S	KTNVSPEVA
		217	0.991	S	VTGASCKEL
G5	CAZ76054.1	40	0.935	T	PFITTEYMT
		142	0.984	Y	NEDKYTSDV
		194	0.998	S	VDGPSSKDW
		243	0.989	S	TVDVSVVDL
		256	0.998	S	EKAASYDDI
		268	0.94	S	IKAASEGKL
		295	0.998	S	DSRSSIFDA
		314	0.997	S	VKLVSWYDN
G6	AGH20063.1	7	0.92	S	ATIQSVKAR
		130	0.927	S	KAGASVKKI
		183	0.995	S	TGAASFKEA
		200	0.932	S	HNLKSVIKK
		284	0.978	S	ISGDSLKNV
		300	0.995	S	YPIVSIEDP
		364	0.937	S	SVTESIEAV
		384	0.988	S	TSHRSGETE
G7	EMS52969.1	101	0.905	S	PLLLSVRSG
		142	0.971	S	FAYDSYRRF
		197	0.931	Y	YKNVYVEAK
		226	0.993	S	DSWDSPRAN
		271	0.996	S	TRNPSTGEK
		347	0.975	S	LQCRSGKRT
		397	0.957	S	PEAASYKGK
		410	0.984	S	GLPASPGAA
		442	0.973	T	VRTETSPED
		443	0.996	S	RTETSPEDV
		524	0.938	S	KQPLSPPAL
		537	0.933	S	ETFMSWVDE
		553	0.934	T	ANADTPGDA
		632	0.997	S	AERLSQEGD
		742	0.991	S	DERRSWTVG
		754	0.905	T	VVAVTGRRP
		768	0.996	S	RLRVSHSED
		818	0.977	S	SGSGSQEQE
		862	0.944	Y	RKPAYQQTR
		913	0.924	S	MEKLSEVNP
		934	0.906	T	YPELTEMQA
G8	XP_003568861.1	35	0.994	S	GYASSAEES
		121	0.98	S	PAMMSQKDK
		154	0.975	S	GKLVSPSEV
		296	0.951	T	GGEQTIIDA
		437	0.998	S	VKVISEKET
		451	0.968	S	VHIMSPGAG
		470	0.958	S	QYGASSEDI
G9	BAJ92965.1	49	0.975	S	EPAPSPPAH
		85	0.924	S	AAARSSSSA
		86	0.973	S	AARSSSSAA
		87	0.907	S	ARSSSSAAA
		105	0.906	S	ATKNSYDEI
		209	0.96	S	RDAMSKLGS
		461	0.975	S	RVYSSYLEL
		495	0.947	S	SDWLSCLDN
		520	0.97	S	VAEFSFRGT
		717	0.929	Y	FKGTYEAIT
		759	0.956	T	DMTMTPPGA
		794	0.962	S	IHPESPAAQ
		815	0.992	S	NSYGSRRGN
		851	0.975	S	IHVPSGEKL
		883	0.994	S	YGSGSSRDW
		904	0.961	S	VISKSFERI
		966	0.906	S	DNGKSFTCT
		975	0.921	T	LRFDTEVEI
G10	CAA03935.1	11	0.977	S	GRALSRIHS
		15	0.995	S	SRIHSVRER
		153	0.967	S	FPRPSLSKS
		157	0.972	S	SLSKSIGNG
		227	0.978	T	LPADTPYSE
		447	0.985	Y	EKTKYPNSD
		461	0.973	Y	FEDHYHFSC
		619	0.927	S	HGKVSKDKE
		755	0.955	Y	IEEKYTWKL
		776	0.911	Y	RFWKYVSNL
		785	0.988	T	DRRETRRYL
G11	EMS65561.1	11	0.992	S	ERALSRIHS
		15	0.995	S	SRIHSVRER
		153	0.967	S	FPRPSLSKS
		157	0.972	S	SLSKSIGNG
		227	0.978	T	LPADTPYSE
		448	0.985	Y	EKTKYPNSD
		462	0.973	Y	FEDHYHFSC
		620	0.927	S	HGKVSKDKE
		756	0.955	Y	IEEKYTWKL
		786	0.988	T	DRRETRRYL
G12	CAC85913.1	6	0.964	T	VFSVTKKET
		108	0.993	S	RERISADGA
		148	0.988	S	PAPESVTDK
		200	0.903	Y	SATDYIKLM
		219	0.995	S	KLLASPKFS
		286	0.94	S	LGKTSNVEP
		448	0.914	Y	TRYDYENVD
		471	0.947	S	QSSLSDVNK
		476	0.996	S	DVNKSIKEI
		495	0.982	Y	DEFEYKDPV
		524	0.97	S	VFRLSGTGS
		544	0.989	S	YEKDSSKTG
		551	0.984	S	TGRASSDAL
		552	0.958	S	GRASSDALS
		556	0.957	S	SDALSPLVD
G13	AAD22629.1	59	0.985	S	GGNASAGDS
		63	0.911	S	SAGDSFERV
		100	0.948	S	RRAQSAQKK
		108	0.983	S	KRGDSHLAV
		152	0.958	S	GGDNSRKVE
		157	0.942	S	RKVESASGD
		319	0.933	T	IGATTLEEY
		346	0.969	S	VAEPSVADT
		411	0.964	S	VQLDSQPEE
		463	0.902	T	LQPLTMKYR
		675	0.987	S	RRPYSVILF
		737	0.988	S	VGKNSMKVA
		771	0.947	S	FDPLSHEQL
		849	0.955	Y	NCTVYIDAA
G14	XP_020158980.1	109	0.998	S	VERSSGKFL
		130	0.995	S	QVKASMENG
G15	EMS57132.1	252	0.964	T	PPIPTPVLT
G16	AAL71854.1	84	0.94	Y	IEEKYPTPS
		116	0.99	S	SKDASDGSE
		119	0.987	S	ASDGSEKAL
		188	0.977	S	EALFSRESF
		191	0.96	S	FSRESFVKT
G17	EMS64545.1	66	0.918	T	DNEETKKLF
		82	0.98	S	NAADSLKQL
		118	0.982	S	ELKQSDWDR
		220	0.981	S	EPVESSREN
		221	0.969	S	PVESSRENL
		248	0.937	S	LLSESLRRN
		297	0.989	S	LKRYSFIRS
		347	0.996	S	LKYLSIRDT
		374	0.923	S	DARDSNVRE
		424	0.992	S	KSSNSKLES
		475	0.912	S	LLADSLRRR
		501	0.992	S	MNPLSYSET
		516	0.994	S	KLRGSLSEG
		547	0.98	S	SEALSALEQ
		553	0.901	S	LEQLSHLEH
		628	0.991	S	SRLGSLSEV
		663	0.997	S	RPRISFCDS
G18	ADJ67792.1	49	0.966	S	PRAESIVRG
		105	0.932	T	PPNLTLRPS
		161	0.996	S	GRRDSRRFA
		244	0.946	T	PAKGTDRRT
		263	0.953	Y	DNQYYVDLV
		295	0.997	S	RFARSQRDF
		318	0.986	S	RVRTSDLGE
		348	0.948	T	SFVQTIVDA
G19	ABQ18237.1	9	0.983	S	QDKLSGDEL
		135	0.979	S	FVGESMHDD
G20	EMS62417.1	26	997	S	VGRGSRRWQ
		48	0.975	S	DEGRSGGSG
		68	0.976	S	EWAKSRHGH
		87	0.996	S	LLRGSIGDY
		107	0.99	S	FLQPSHHDA
		156	0.967	T	YSANTHRSK
		173	0.928	T	NPVSTPGRF
		208	0.953	T	AALNTRRED
		221	0.991	S	FESKSKGEG
		228	0.947	Y	EGEIYEASE
		239	0.98	S	IRELSRSCS
		241	0.97	S	ELSRSCSRG
		252	0.981	S	GGGGSGSEK
		254	0.994	S	GGSGSEKED
		271	0.98	Y	EKPRYSNKH
		272	0.996	S	KPRYSNKHG
		305	0.917	S	ITRGSMTAL
		339	0.978	S	HISSSGRSE
		342	0.996	S	SSGRSERRE
		361	0.998	S	QGRRSEERE
		374	0.997	S	RGRRSEERE
G21	EMS65960.1	29	0.994	T	HRRATPSLT
		34	0.932	T	PSLTTARPP
		43	0.997	S	LRPSSLSDP
		45	0.962	S	PSSLSDPAT
		56	0.977	S	LNPPSPSRS
		68	0.991	S	PRSSSPAMA
		80	0.993	S	QRRASAARD
		93	0.936	S	CTRTSPTLP
		110	0.991	S	RLATSPSPA
		143	0.965	S	RAMASWKSP
		146	0.949	S	ASWKSPLRQ
		165	0.94	S	PLPASSKSP
		168	0.998	S	ASSKSPKSG
		171	0.984	S	KSPKSGDTP
G22	EMS46390.1	12	0.982	S	DVRLSIAHQ
		33	0.962	S	SNPESTINN
		164	0.96	S	AQVNSWVEK
		210	0.952	T	DPRGTEIDY
		225	0.922	T	SSIQTPFMY
		235	0.972	Y	SEKQYISSS
		237	0.99	S	KQYISSSDG
		259	0.957	S	KRQFSMYIL
		398	0.988	T	IREDTSGVV
G23	EMS55427.1	29	0.994	S	QRPVSVTAS
		41	0.985	S	KRNDSKRKL
		73	0.974	S	QGVSSSRMS
		77	0.997	S	SSRMSYSRF
		108	0.979	S	VEAISPELG
		179	0.982	S	RRGGSGGMG
		334	0.944	T	EREQTLNQL
		378	0.988	S	DRQVSVDVP
		417	0.986	S	TPGFSGADL
		441	0.996	S	RTGISSKEI
		442	0.964	S	TGISSKEID
		448	0.944	S	EIDDSIDRI
		575	0.958	S	IGPWSLMDA
		594	0.995	S	MARNSMSEK
		611	0.993	S	VKQLSDKAY
		643	0.988	S	KETLSGDEF
G24	EMS47713.1	87	0.954	T	FLAQTSHET
		88	0.944	S	LAQTSHETT
		117	0.978	S	RGAASDYCT
		173	0.916	S	DPTVSFKTA
		200	0.99	S	TGQWSPSGA
		202	0.919	S	QWSPSGADR
		233	0.912	S	HGQDSRVAD
G25	EMS46317.1	61	0.978	Y	DEILYCNIG
		104	0.955	S	FSADSISRA
		279	0.982	Y	EENQYDIVK
		303	0.985	Y	QENIYADNK
		311	0.955	S	KKFHSFKKI
		339	0.919	Y	SKGYYGECG
		363	0.913	Y	REQIYKIAS
		394	0.987	Y	SDESYASYK
		396	0.996	S	ESYASYKAE
G26	CBD23646.1	20	0.987	S	GGKGSMRRK
		20	0.927	S	GGKGSMRRK
		33	0.927	T	HKTTTTDDK
		135	0.945	S	EAGTSAGNA
G27	ACN59483.1	12	0.982	S	DVRLSIAHQ
		41	0.964	S	NAAFSPVSL
		147	0.984	S	TQVNSWVEK
		208	0.937	T	SSVQTPFMS
		212	0.941	S	TPFMSSMDD
		213	0.982	S	PFMSSMDDD
		219	0.985	Y	DDDQYISSS
		221	0.989	S	DQYISSSDG
		243	0.949	S	NRQFSMYIL
		310	0.964	S	QLPFSDEAD
		364	0.994	S	ARPPSVMDF
G28	AAP80655.1	12	0.98	S	RRDLSVSMA
		55	0.945	Y	QAGEYADKN
		162	0.95	S	SNTVSVAED
G29	EMS66642.1	88	0.974	S	DMRFSTTVK
		89	0.901	T	MRFSTTVKD
		90	0.976	T	RFSTTVKDE
		130	0.983	Y	FNPAYEDAS
		134	0.905	S	YEDASVLWT
		265	0.991	S	DMRHSNKIR
		274	0.978	Y	DEEGYPAFA
		307	0.947	Y	YNPAYQDES
G30	EMT30749.1	138	0.961	Y	AAEQYVRPC
		212	0.942	S	TRALSMQLA
		271	0.931	S	VFLASEQDS
G31	EMS67899.1	38	0.989	T	FPRTTSSDT
		86	0.974	S	VLQISGERN
		107	0.998	S	VERSSGKFL
G32	AAF00639.1	63	0.993	S	SNTFSHYDQ
		385	0.964	S	ADALSSRRS
		386	0.949	S	DALSSRRSS
		386	0.901	S	DALSSRRSS
		389	0.962	S	SSRRSSPRV
		390	0.998	S	SRRSSPRVT
		414	0.993	T	HRRTTEVSA
		459	0.997	S	AKKISEEDY
		463	0.991	Y	SEEDYVKAI
		659	0.954	S	DIIHSIIDM
		673	0.995	S	TIENSRSDE
		675	0.975	S	ENSRSDEKL
		707	0.987	S	PRIPSTDEI
G33	ABY58643.1	131	0.905	S	LTARSYRYY
		213	0.983	S	KDAQSVRMF
		245	0.909	S	VGALSIVCG
		306	0.996	S	DRIISMREQ
		320	0.946	T	KIRETPGDW
		362	0.956	S	DGRISMAGL
G34	ACJ65514.1	28	0.987	S	AVSASHDEE
		56	0.943	S	RPRYSHARC
		281	0.969	S	ALKTSDERL
		303	0.916	S	EKSISIVRA
		308	0.996	S	IVRASEEQL
		320	0.997	S	RRQASEGDQ
		418	0.992	S	LGRDSERRE
		432	0.997	S	GRWRSEEEE
		447	0.998	S	RRRGSGSES
		449	0.997	S	RGSGSESEE
		451	0.998	S	SGSESEEEQ
		462	0.924	T	QRYETVRAR
		468	0.979	S	RARVSRGSA
		490	0.94	S	SSRGSSNLQ
G35	BAC41494.1	14	0.959	S	CPPVSAHEG
		75	0.992	S	VVNISPEEK
G36	XP_020179544.1	81	0.995	S	LTSASPKMK
		100	0.982	Y	PEFYYEDGA
		238	0.964	T	EGEGTPTKD
G37	EMS45650.1	10	0.993	T	NARTTPRFS
		14	0.991	S	TPRFSSPGD
		15	0.998	S	PRFSSPGDS
		33	0.974	S	HRLGSLGDR
		71	0.983	S	PPPPSEFDK
		78	0.992	S	DKPPSSPDP
		79	0.98	S	KPPSSPDPM
		155	0.992	S	FPGQSSGDE
		156	0.99	S	PGQSSGDED
		193	0.997	S	KKKESGKSS
G38	XP_020196294.1	7	0.996	S	SQQQSRKEA
		13	0.997	S	KEAASKREE
		24	0.993	S	QGGVSLEEI
		76	0.923	S	ATVVSYQEH
		108	0.922	S	GTTASSRST
		109	0.932	S	TTASSRSTE
		111	0.996	S	ASSRSTEKQ
		112	0.935	T	SSRSTEKQH
		154	0.949	S	QGKESAARG
		162	0.952	S	GTVASSRGA
		163	0.97	S	TVASSRGAE
		206	0.997	S	KEGDSPRSA
		209	0.998	S	DSPRSAKDA
		247	0.917	T	RGHDTGHKE
		255	0.945	S	EQKGSDSAA
		264	0.956	S	RTLGSTGDY
		268	0.929	Y	STGDYAAAK
		315	0.944	S	DVTVSTGGT
		359	0.944	S	DVTVSTGGT
		485	0.911	T	KTRDTAAQT
		506	0.95	S	NRTGSMAAQ
		547	0.978	T	KTRDTTEQT
		568	0.909	S	DRTGSMAAQ
		611	0.991	S	RDATSQVAQ
		627	0.956	T	RAVETGKSA
		627	0.903	T	RAVETGKSA
		636	0.928	T	TGGGTTKAK
G39	AAM34280.1	9	0.983	S	QDKLSGDEL
		135	0.979	S	FVGESMHDD
